# Supplementary material for: 3-(9H-Fluoren-9-yl)-3-(4-methyl­phen­yl)-1-phenyl­propan-1-one
Source: Acta Crystallogr Sect E Struct Rep Online. 2012 Aug 31;68(Pt 9):o2820. doi: 10.1107/S1600536812036847 (PMC3435844; doi:10.1107/S1600536812036847)
Supplement: Supplementary file 1 [file e-68-o2820-sup1.cif]

##############################################################################
#                                                                            #
# This CIF contains the data in a paper accepted for publication in          #
# Acta Crystallographica Section E. It conforms to the requirements of       #
# Notes for Authors for Acta Crystallographica Section E, and has been       #
# peer reviewed under the auspices of the IUCr Commission on Journals.       #
#                                                                            #
# Full details of the Crystallographic Information File format               #
# are given in the paper "The Crystallographic Information File (CIF):       #
# a New Standard Archive File for Crystallography" by S. R. Hall, F. H.      #
# Allen and I. D. Brown [Acta Cryst. (1991), A47, 655-685].                  #
#                                                                            #
# The current version of the core CIF dictionary is obtainable from          #
# ftp://ftp.iucr.org/pub/cif_core.dic.                                       #
#                                                                            #
# Software is freely available for graphical display of the structure(s)     #
# in this CIF. For information consult the CIF software page                 #
# http://www.iucr.org/resources/cif/software.                                #
#                                                                            #
# This file may be used for bona fide research purposes within the           #
# scientific community so long as proper attribution is given to the journal # 
# article from which it was obtained.                                        #
#                                                                            #
##############################################################################
data_global
_audit_creation_method     SHELXL-97
_journal_date_recd_electronic     2012-08-25
_journal_date_accepted     2012-08-26
_journal_name_full     'Acta Crystallographica, Section E'
_journal_year     2012
_journal_volume     68
_journal_issue      9
_journal_page_first     o2820
_journal_page_last     o2820
_journal_paper_category     QO
_journal_paper_doi     10.1107/S1600536812036847
_journal_coeditor_code     XU5614
_publ_contact_author_name     'Hu, Wei-Bing'
_publ_contact_author_address
; School of Chemical and Environmental Engineering
  Hubei University for Nationalities
  Enshi 445000
  People's Republic of China
;
_publ_contact_author_email     fu.feng@yahoo.com.cn
_publ_contact_author_fax     ?
_publ_contact_author_phone     ?
_publ_section_title
;
3-(9<i>H</i>-Fluoren-9-yl)-3-(4-methylphenyl)-1-phenylpropan-1-one
;
loop_
    _publ_author_name
    _publ_author_address
    'Hu, Wei-Bing'
; School of Chemical and Environmental Engineering
  Hubei University for Nationalities
  Enshi
  Hubei 445000
  People's Republic of China
;
    'Cui, Zhi-Cai'
; School of Chemical and Environmental Engineering
  Hubei University for Nationalities
  Enshi
  Hubei 445000
  People's Republic of China
;
    'Liu, Xin-Ping'
; School of Chemical and Environmental Engineering
  Hubei University for Nationalities
  Enshi
  Hubei 445000
  People's Republic of China
;
    'Feng, Fu'
; School of Chemical and Environmental Engineering
  Hubei University for Nationalities
  Enshi
  Hubei 445000
  People's Republic of China
;
data_I
_audit_creation_method     SHELXL-97
_chemical_name_systematic
;
3-(9<i>H</i>-Fluoren-9-yl)-3-(4-methylphenyl)-1-phenylpropan-1-one
;
_chemical_name_common     ?
_chemical_formula_moiety     'C29 H24 O'
_chemical_formula_sum     'C29 H24 O'
_chemical_formula_iupac     'C29 H24 O'
_chemical_formula_weight     388.48
_chemical_melting_point     ?
_symmetry_cell_setting     triclinic
_symmetry_space_group_name_H-M     'P -1'
_symmetry_space_group_name_Hall     '-P 1'
loop_
    _symmetry_equiv_pos_as_xyz
    'x, y, z'
    '-x, -y, -z'
_cell_length_a     9.7188(16)
_cell_length_b     10.8189(18)
_cell_length_c     11.5132(19)
_cell_angle_alpha     75.500(3)
_cell_angle_beta     68.681(3)
_cell_angle_gamma     84.315(3)
_cell_volume     1091.8(3)
_cell_formula_units_Z     2
_cell_measurement_reflns_used     2741
_cell_measurement_theta_min     2.25
_cell_measurement_theta_max     24.13
_cell_measurement_temperature     298(2)
_exptl_crystal_description     block
_exptl_crystal_colour     colourless
_exptl_crystal_size_max     0.26
_exptl_crystal_size_mid     0.20
_exptl_crystal_size_min     0.10
_exptl_crystal_density_diffrn     1.182
_exptl_crystal_density_meas     ?
_exptl_crystal_density_method     'not measured'
_exptl_crystal_F_000     412
_exptl_absorpt_coefficient_mu     0.070
_exptl_absorpt_correction_type     none
_exptl_absorpt_process_details     ?
_exptl_absorpt_correction_T_min     ?
_exptl_absorpt_correction_T_max     ?
_exptl_special_details
;
;
_diffrn_ambient_temperature     298(2)
_diffrn_radiation_type     MoK\a
_diffrn_radiation_wavelength     0.71073
_diffrn_radiation_source     'fine-focus sealed tube'
_diffrn_radiation_monochromator     graphite
_diffrn_measurement_device_type     'Bruker SMART 1000 CCD area-detector'
_diffrn_measurement_method     'phi and omega scans'
_diffrn_detector_area_resol_mean     ?
_diffrn_reflns_number     11991
_diffrn_reflns_av_R_equivalents     0.0215
_diffrn_reflns_av_sigmaI/netI     0.0268
_diffrn_reflns_theta_min     1.94
_diffrn_reflns_theta_max     26.50
_diffrn_reflns_theta_full     26.50
_diffrn_measured_fraction_theta_max     0.996
_diffrn_measured_fraction_theta_full     0.996
_diffrn_reflns_limit_h_min     -12
_diffrn_reflns_limit_h_max     12
_diffrn_reflns_limit_k_min     -13
_diffrn_reflns_limit_k_max     13
_diffrn_reflns_limit_l_min     -14
_diffrn_reflns_limit_l_max     14
_diffrn_standards_number     0
_diffrn_standards_interval_count     0
_diffrn_standards_interval_time     0
_diffrn_standards_decay_%     0
_refine_special_details
;
Refinement of <i>F</i>^2^ against ALL reflections. The weighted <i>R</i>-factor
<i>wR</i> and goodness of fit <i>S</i> are based on <i>F</i>^2^, conventional
<i>R</i>-factors <i>R</i> are based on <i>F</i>, with <i>F</i> set to zero for
negative <i>F</i>^2^. The threshold expression of <i>F</i>^2^ >
\s(<i>F</i>^2^) is used only for calculating <i>R</i>-factors(gt) <i>etc</i>.
and is not relevant to the choice of reflections for refinement.
<i>R</i>-factors based on <i>F</i>^2^ are statistically about twice as large
as those based on <i>F</i>, and <i>R</i>- factors based on ALL data will be
even larger.
;
_reflns_number_total     4508
_reflns_number_gt     3125
_reflns_threshold_expression     I>2sigma(I)
_refine_ls_structure_factor_coef     Fsqd
_refine_ls_matrix_type     full
_refine_ls_R_factor_all     0.0724
_refine_ls_R_factor_gt     0.0486
_refine_ls_wR_factor_gt     0.1280
_refine_ls_wR_factor_ref     0.1382
_refine_ls_goodness_of_fit_ref     1.065
_refine_ls_restrained_S_all     1.065
_refine_ls_number_reflns     4508
_refine_ls_number_parameters     272
_refine_ls_number_restraints     0
_refine_ls_hydrogen_treatment     constr
_refine_ls_weighting_scheme     calc
_refine_ls_weighting_details
         'calc w=1/[\s^2^(Fo^2^)+(0.0713P)^2^+0.0224P] where P=(Fo^2^+2Fc^2^)/3'
_atom_sites_solution_hydrogens     geom
_atom_sites_solution_primary     direct
_atom_sites_solution_secondary     difmap
_refine_ls_shift/su_max     0.000
_refine_ls_shift/su_mean     0.000
_refine_diff_density_max     0.160
_refine_diff_density_min     -0.139
_refine_ls_extinction_method     none
_refine_ls_extinction_coef     ?
loop_
    _atom_type_symbol
    _atom_type_description
    _atom_type_scat_dispersion_real
    _atom_type_scat_dispersion_imag
    _atom_type_scat_source
    'C' 'C' 0.0033 0.0016
                         'International Tables Vol C Tables 4.2.6.8 and 6.1.1.4'
    'H' 'H' 0.0000 0.0000
                         'International Tables Vol C Tables 4.2.6.8 and 6.1.1.4'
    'O' 'O' 0.0106 0.0060
                         'International Tables Vol C Tables 4.2.6.8 and 6.1.1.4'
_computing_data_collection     'SMART (Bruker, 2001)'
_computing_cell_refinement     'SAINT (Bruker, 2001)'
_computing_data_reduction     'SAINT (Bruker, 2001)'
_computing_structure_solution     'SHELXTL (Sheldrick, 2008)'
_computing_structure_refinement     'SHELXTL (Sheldrick, 2008)'
_computing_molecular_graphics     'SHELXTL (Sheldrick, 2008)'
_computing_publication_material     'SHELXTL (Sheldrick, 2008)'
loop_
    _atom_site_type_symbol
    _atom_site_label
    _atom_site_fract_x
    _atom_site_fract_y
    _atom_site_fract_z
    _atom_site_U_iso_or_equiv
    _atom_site_adp_type
    _atom_site_calc_flag
    _atom_site_refinement_flags
    _atom_site_occupancy
    _atom_site_symmetry_multiplicity
    _atom_site_disorder_assembly
    _atom_site_disorder_group
    C C1 0.7361(3) -0.3823(3) 0.2434(4) 0.1697(14) Uani d . 1 1 . .
    H H1A 0.6724 -0.4471 0.2479 0.255 Uiso calc R 1 1 . .
    H H1B 0.7775 -0.4104 0.3098 0.255 Uiso calc R 1 1 . .
    H H1C 0.8142 -0.3665 0.1613 0.255 Uiso calc R 1 1 . .
    C C2 0.6470(3) -0.2591(2) 0.2611(4) 0.1069(8) Uani d . 1 1 . .
    C C3 0.6537(2) -0.1587(2) 0.1586(3) 0.0959(7) Uani d . 1 1 . .
    H H3 0.7134 -0.1658 0.0765 0.115 Uiso calc R 1 1 . .
    C C4 0.57379(17) -0.04748(18) 0.17503(17) 0.0716(5) Uani d . 1 1 . .
    H H4 0.5805 0.0185 0.1037 0.086 Uiso calc R 1 1 . .
    C C5 0.48412(15) -0.03221(14) 0.29525(15) 0.0550(4) Uani d . 1 1 . .
    C C6 0.47896(19) -0.13296(16) 0.39899(18) 0.0721(5) Uani d . 1 1 . .
    H H6 0.4213 -0.1255 0.4815 0.086 Uiso calc R 1 1 . .
    C C7 0.5588(3) -0.24457(19) 0.3811(3) 0.0993(7) Uani d . 1 1 . .
    H H7 0.5526 -0.3111 0.4519 0.119 Uiso calc R 1 1 . .
    C C8 0.38850(14) 0.08493(13) 0.31928(13) 0.0487(3) Uani d . 1 1 . .
    H H8 0.4107 0.1138 0.3847 0.058 Uiso calc R 1 1 . .
    C C9 0.22214(14) 0.05094(13) 0.37594(12) 0.0483(3) Uani d . 1 1 . .
    H H9 0.2076 -0.0218 0.4497 0.058 Uiso calc R 1 1 . .
    C C10 0.12098(15) 0.15808(13) 0.42180(13) 0.0510(4) Uani d . 1 1 . .
    C C11 0.12221(18) 0.22548(15) 0.50885(14) 0.0651(4) Uani d . 1 1 . .
    H H11 0.1945 0.2096 0.5460 0.078 Uiso calc R 1 1 . .
    C C12 0.0134(2) 0.31740(17) 0.53970(17) 0.0785(5) Uani d . 1 1 . .
    H H12 0.0128 0.3636 0.5980 0.094 Uiso calc R 1 1 . .
    C C13 -0.0940(2) 0.34070(16) 0.48454(19) 0.0795(6) Uani d . 1 1 . .
    H H13 -0.1660 0.4026 0.5063 0.095 Uiso calc R 1 1 . .
    C C14 -0.09647(17) 0.27467(15) 0.39865(17) 0.0693(5) Uani d . 1 1 . .
    H H14 -0.1693 0.2912 0.3620 0.083 Uiso calc R 1 1 . .
    C C15 0.01168(15) 0.18229(13) 0.36693(14) 0.0543(4) Uani d . 1 1 . .
    C C16 0.03253(15) 0.09317(14) 0.28503(13) 0.0544(4) Uani d . 1 1 . .
    C C17 0.15716(14) 0.01666(13) 0.28738(13) 0.0498(3) Uani d . 1 1 . .
    C C18 0.19680(16) -0.07957(15) 0.22107(15) 0.0618(4) Uani d . 1 1 . .
    H H18 0.2802 -0.1298 0.2210 0.074 Uiso calc R 1 1 . .
    C C19 0.1106(2) -0.09985(19) 0.15508(17) 0.0777(5) Uani d . 1 1 . .
    H H19 0.1366 -0.1639 0.1099 0.093 Uiso calc R 1 1 . .
    C C20 -0.0136(2) -0.0261(2) 0.15556(17) 0.0827(6) Uani d . 1 1 . .
    H H20 -0.0713 -0.0423 0.1120 0.099 Uiso calc R 1 1 . .
    C C21 -0.05361(18) 0.07084(18) 0.21919(16) 0.0729(5) Uani d . 1 1 . .
    H H21 -0.1370 0.1207 0.2182 0.087 Uiso calc R 1 1 . .
    C C22 0.41980(15) 0.19632(14) 0.20298(13) 0.0547(4) Uani d . 1 1 . .
    H H22A 0.4240 0.1651 0.1298 0.066 Uiso calc R 1 1 . .
    H H22B 0.3386 0.2571 0.2186 0.066 Uiso calc R 1 1 . .
    C C23 0.56189(15) 0.26443(13) 0.17041(14) 0.0538(4) Uani d . 1 1 . .
    C C24 0.63527(15) 0.34181(13) 0.03808(14) 0.0538(4) Uani d . 1 1 . .
    C C25 0.76455(17) 0.40522(16) 0.01130(17) 0.0735(5) Uani d . 1 1 . .
    H H25 0.8040 0.3976 0.0753 0.088 Uiso calc R 1 1 . .
    C C26 0.8347(2) 0.47915(18) -0.1090(2) 0.0910(6) Uani d . 1 1 . .
    H H26 0.9210 0.5215 -0.1257 0.109 Uiso calc R 1 1 . .
    C C27 0.7787(2) 0.49087(17) -0.2040(2) 0.0899(7) Uani d . 1 1 . .
    H H27 0.8269 0.5410 -0.2851 0.108 Uiso calc R 1 1 . .
    C C28 0.6513(2) 0.42882(18) -0.18013(17) 0.0857(6) Uani d . 1 1 . .
    H H28 0.6133 0.4362 -0.2450 0.103 Uiso calc R 1 1 . .
    C C29 0.57968(18) 0.35505(15) -0.05867(15) 0.0679(4) Uani d . 1 1 . .
    H H29 0.4927 0.3138 -0.0423 0.081 Uiso calc R 1 1 . .
    O O1 0.61395(13) 0.25998(12) 0.25284(11) 0.0812(4) Uani d . 1 1 . .
loop_
    _atom_site_aniso_label
    _atom_site_aniso_U_11
    _atom_site_aniso_U_22
    _atom_site_aniso_U_33
    _atom_site_aniso_U_12
    _atom_site_aniso_U_13
    _atom_site_aniso_U_23
    C1 0.148(3) 0.126(2) 0.296(4) 0.073(2) -0.124(3) -0.114(3)
    C2 0.0798(15) 0.0880(16) 0.192(3) 0.0286(12) -0.0758(18) -0.0689(18)
    C3 0.0586(11) 0.1152(18) 0.139(2) 0.0149(12) -0.0379(12) -0.0747(16)
    C4 0.0486(9) 0.0858(12) 0.0836(12) -0.0001(8) -0.0194(8) -0.0312(10)
    C5 0.0415(7) 0.0599(9) 0.0671(10) -0.0025(6) -0.0243(7) -0.0124(7)
    C6 0.0647(10) 0.0668(11) 0.0898(12) 0.0028(8) -0.0416(9) -0.0067(9)
    C7 0.0926(15) 0.0659(12) 0.160(2) 0.0136(11) -0.0783(16) -0.0153(14)
    C8 0.0408(7) 0.0543(8) 0.0487(8) -0.0069(6) -0.0157(6) -0.0054(6)
    C9 0.0419(7) 0.0492(8) 0.0451(7) -0.0076(6) -0.0106(6) 0.0002(6)
    C10 0.0441(7) 0.0511(8) 0.0455(7) -0.0101(6) -0.0036(6) -0.0038(6)
    C11 0.0632(10) 0.0676(10) 0.0542(9) -0.0122(8) -0.0078(7) -0.0108(8)
    C12 0.0831(13) 0.0647(11) 0.0676(11) -0.0099(10) 0.0027(10) -0.0208(9)
    C13 0.0658(11) 0.0590(10) 0.0824(12) 0.0019(8) 0.0056(10) -0.0102(9)
    C14 0.0501(9) 0.0601(10) 0.0757(11) -0.0017(7) -0.0066(8) 0.0002(9)
    C15 0.0416(7) 0.0509(8) 0.0541(8) -0.0063(6) -0.0060(6) 0.0025(7)
    C16 0.0419(8) 0.0611(9) 0.0510(8) -0.0103(7) -0.0113(6) -0.0005(7)
    C17 0.0397(7) 0.0519(8) 0.0492(8) -0.0123(6) -0.0079(6) -0.0036(6)
    C18 0.0486(8) 0.0663(10) 0.0673(10) -0.0096(7) -0.0115(7) -0.0196(8)
    C19 0.0693(11) 0.0951(13) 0.0718(11) -0.0202(10) -0.0151(9) -0.0320(10)
    C20 0.0696(12) 0.1190(16) 0.0667(11) -0.0226(11) -0.0270(9) -0.0210(11)
    C21 0.0524(9) 0.0937(13) 0.0696(10) -0.0061(9) -0.0252(8) -0.0058(10)
    C22 0.0415(7) 0.0595(9) 0.0554(8) -0.0073(6) -0.0142(6) -0.0012(7)
    C23 0.0434(8) 0.0534(8) 0.0593(9) -0.0042(6) -0.0130(7) -0.0098(7)
    C24 0.0447(8) 0.0457(8) 0.0595(9) -0.0032(6) -0.0040(7) -0.0129(7)
    C25 0.0574(9) 0.0658(10) 0.0840(12) -0.0167(8) -0.0055(8) -0.0170(9)
    C26 0.0678(11) 0.0761(13) 0.0967(15) -0.0269(9) 0.0106(11) -0.0130(11)
    C27 0.0867(14) 0.0625(11) 0.0737(12) -0.0086(10) 0.0195(11) -0.0025(9)
    C28 0.0953(14) 0.0782(12) 0.0606(10) -0.0041(11) -0.0087(10) -0.0026(9)
    C29 0.0639(10) 0.0646(10) 0.0596(10) -0.0111(8) -0.0076(8) -0.0043(8)
    O1 0.0721(8) 0.0992(9) 0.0744(8) -0.0310(7) -0.0316(6) -0.0031(7)
_geom_special_details
;
All e.s.d.'s (except the e.s.d. in the dihedral angle between two l.s. planes)
are estimated using the full covariance matrix. The cell e.s.d.'s are taken
into account individually in the estimation of e.s.d.'s in distances, angles
and torsion angles; correlations between e.s.d.'s in cell parameters are only
used when they are defined by crystal symmetry. An approximate (isotropic)
treatment of cell e.s.d.'s is used for estimating e.s.d.'s involving l.s.
planes.
;
loop_
    _geom_bond_atom_site_label_1
    _geom_bond_atom_site_label_2
    _geom_bond_site_symmetry_2
    _geom_bond_distance
    _geom_bond_publ_flag
    C1 C2 . 1.532(3) ?
    C1 H1A . 0.9600 ?
    C1 H1B . 0.9600 ?
    C1 H1C . 0.9600 ?
    C2 C7 . 1.374(3) ?
    C2 C3 . 1.375(3) ?
    C3 C4 . 1.382(3) ?
    C3 H3 . 0.9300 ?
    C4 C5 . 1.382(2) ?
    C4 H4 . 0.9300 ?
    C5 C6 . 1.390(2) ?
    C5 C8 . 1.5171(19) ?
    C6 C7 . 1.388(3) ?
    C6 H6 . 0.9300 ?
    C7 H7 . 0.9300 ?
    C8 C22 . 1.5186(18) ?
    C8 C9 . 1.5510(18) ?
    C8 H8 . 0.9800 ?
    C9 C17 . 1.5099(19) ?
    C9 C10 . 1.5141(19) ?
    C9 H9 . 0.9800 ?
    C10 C11 . 1.383(2) ?
    C10 C15 . 1.395(2) ?
    C11 C12 . 1.389(2) ?
    C11 H11 . 0.9300 ?
    C12 C13 . 1.380(3) ?
    C12 H12 . 0.9300 ?
    C13 C14 . 1.365(3) ?
    C13 H13 . 0.9300 ?
    C14 C15 . 1.390(2) ?
    C14 H14 . 0.9300 ?
    C15 C16 . 1.462(2) ?
    C16 C21 . 1.388(2) ?
    C16 C17 . 1.4026(19) ?
    C17 C18 . 1.386(2) ?
    C18 C19 . 1.382(2) ?
    C18 H18 . 0.9300 ?
    C19 C20 . 1.378(3) ?
    C19 H19 . 0.9300 ?
    C20 C21 . 1.373(3) ?
    C20 H20 . 0.9300 ?
    C21 H21 . 0.9300 ?
    C22 C23 . 1.5091(19) ?
    C22 H22A . 0.9700 ?
    C22 H22B . 0.9700 ?
    C23 O1 . 1.2167(17) ?
    C23 C24 . 1.490(2) ?
    C24 C29 . 1.377(2) ?
    C24 C25 . 1.388(2) ?
    C25 C26 . 1.375(2) ?
    C25 H25 . 0.9300 ?
    C26 C27 . 1.363(3) ?
    C26 H26 . 0.9300 ?
    C27 C28 . 1.373(3) ?
    C27 H27 . 0.9300 ?
    C28 C29 . 1.386(2) ?
    C28 H28 . 0.9300 ?
    C29 H29 . 0.9300 ?
loop_
    _geom_angle_atom_site_label_1
    _geom_angle_atom_site_label_2
    _geom_angle_atom_site_label_3
    _geom_angle_site_symmetry_1
    _geom_angle_site_symmetry_3
    _geom_angle
    _geom_angle_publ_flag
    C2 C1 H1A . . 109.5 ?
    C2 C1 H1B . . 109.5 ?
    H1A C1 H1B . . 109.5 ?
    C2 C1 H1C . . 109.5 ?
    H1A C1 H1C . . 109.5 ?
    H1B C1 H1C . . 109.5 ?
    C7 C2 C3 . . 117.6(2) ?
    C7 C2 C1 . . 120.8(3) ?
    C3 C2 C1 . . 121.6(3) ?
    C2 C3 C4 . . 121.5(2) ?
    C2 C3 H3 . . 119.3 ?
    C4 C3 H3 . . 119.3 ?
    C3 C4 C5 . . 121.37(19) ?
    C3 C4 H4 . . 119.3 ?
    C5 C4 H4 . . 119.3 ?
    C4 C5 C6 . . 117.19(15) ?
    C4 C5 C8 . . 124.00(14) ?
    C6 C5 C8 . . 118.78(14) ?
    C7 C6 C5 . . 120.8(2) ?
    C7 C6 H6 . . 119.6 ?
    C5 C6 H6 . . 119.6 ?
    C2 C7 C6 . . 121.5(2) ?
    C2 C7 H7 . . 119.2 ?
    C6 C7 H7 . . 119.2 ?
    C5 C8 C22 . . 114.16(12) ?
    C5 C8 C9 . . 111.08(11) ?
    C22 C8 C9 . . 110.72(10) ?
    C5 C8 H8 . . 106.8 ?
    C22 C8 H8 . . 106.8 ?
    C9 C8 H8 . . 106.8 ?
    C17 C9 C10 . . 102.26(11) ?
    C17 C9 C8 . . 116.84(11) ?
    C10 C9 C8 . . 114.00(11) ?
    C17 C9 H9 . . 107.8 ?
    C10 C9 H9 . . 107.8 ?
    C8 C9 H9 . . 107.8 ?
    C11 C10 C15 . . 120.21(14) ?
    C11 C10 C9 . . 129.23(14) ?
    C15 C10 C9 . . 110.51(13) ?
    C10 C11 C12 . . 118.74(17) ?
    C10 C11 H11 . . 120.6 ?
    C12 C11 H11 . . 120.6 ?
    C13 C12 C11 . . 120.51(17) ?
    C13 C12 H12 . . 119.7 ?
    C11 C12 H12 . . 119.7 ?
    C14 C13 C12 . . 121.29(17) ?
    C14 C13 H13 . . 119.4 ?
    C12 C13 H13 . . 119.4 ?
    C13 C14 C15 . . 118.86(17) ?
    C13 C14 H14 . . 120.6 ?
    C15 C14 H14 . . 120.6 ?
    C14 C15 C10 . . 120.40(15) ?
    C14 C15 C16 . . 131.16(15) ?
    C10 C15 C16 . . 108.37(13) ?
    C21 C16 C17 . . 120.27(15) ?
    C21 C16 C15 . . 130.73(15) ?
    C17 C16 C15 . . 108.82(13) ?
    C18 C17 C16 . . 119.94(14) ?
    C18 C17 C9 . . 129.88(13) ?
    C16 C17 C9 . . 110.01(12) ?
    C19 C18 C17 . . 119.05(15) ?
    C19 C18 H18 . . 120.5 ?
    C17 C18 H18 . . 120.5 ?
    C20 C19 C18 . . 120.66(17) ?
    C20 C19 H19 . . 119.7 ?
    C18 C19 H19 . . 119.7 ?
    C21 C20 C19 . . 121.19(16) ?
    C21 C20 H20 . . 119.4 ?
    C19 C20 H20 . . 119.4 ?
    C20 C21 C16 . . 118.86(16) ?
    C20 C21 H21 . . 120.6 ?
    C16 C21 H21 . . 120.6 ?
    C23 C22 C8 . . 113.76(11) ?
    C23 C22 H22A . . 108.8 ?
    C8 C22 H22A . . 108.8 ?
    C23 C22 H22B . . 108.8 ?
    C8 C22 H22B . . 108.8 ?
    H22A C22 H22B . . 107.7 ?
    O1 C23 C24 . . 119.90(13) ?
    O1 C23 C22 . . 120.24(13) ?
    C24 C23 C22 . . 119.81(13) ?
    C29 C24 C25 . . 118.31(14) ?
    C29 C24 C23 . . 123.07(13) ?
    C25 C24 C23 . . 118.61(15) ?
    C26 C25 C24 . . 120.53(18) ?
    C26 C25 H25 . . 119.7 ?
    C24 C25 H25 . . 119.7 ?
    C27 C26 C25 . . 120.48(18) ?
    C27 C26 H26 . . 119.8 ?
    C25 C26 H26 . . 119.8 ?
    C26 C27 C28 . . 120.15(17) ?
    C26 C27 H27 . . 119.9 ?
    C28 C27 H27 . . 119.9 ?
    C27 C28 C29 . . 119.50(19) ?
    C27 C28 H28 . . 120.3 ?
    C29 C28 H28 . . 120.3 ?
    C24 C29 C28 . . 121.02(16) ?
    C24 C29 H29 . . 119.5 ?
    C28 C29 H29 . . 119.5 ?
loop_
    _geom_torsion_atom_site_label_1
    _geom_torsion_atom_site_label_2
    _geom_torsion_atom_site_label_3
    _geom_torsion_atom_site_label_4
    _geom_torsion_site_symmetry_1
    _geom_torsion_site_symmetry_2
    _geom_torsion_site_symmetry_3
    _geom_torsion_site_symmetry_4
    _geom_torsion
    _geom_torsion_publ_flag
    C7 C2 C3 C4 . . . . -0.7(3) ?
    C1 C2 C3 C4 . . . . -179.65(18) ?
    C2 C3 C4 C5 . . . . 0.3(3) ?
    C3 C4 C5 C6 . . . . 0.6(2) ?
    C3 C4 C5 C8 . . . . -177.22(14) ?
    C4 C5 C6 C7 . . . . -1.2(2) ?
    C8 C5 C6 C7 . . . . 176.79(14) ?
    C3 C2 C7 C6 . . . . 0.1(3) ?
    C1 C2 C7 C6 . . . . 179.10(19) ?
    C5 C6 C7 C2 . . . . 0.8(3) ?
    C4 C5 C8 C22 . . . . -10.92(19) ?
    C6 C5 C8 C22 . . . . 171.25(12) ?
    C4 C5 C8 C9 . . . . 115.14(15) ?
    C6 C5 C8 C9 . . . . -62.69(16) ?
    C5 C8 C9 C17 . . . . -70.05(15) ?
    C22 C8 C9 C17 . . . . 57.89(16) ?
    C5 C8 C9 C10 . . . . 170.88(11) ?
    C22 C8 C9 C10 . . . . -61.18(15) ?
    C17 C9 C10 C11 . . . . 177.56(13) ?
    C8 C9 C10 C11 . . . . -55.39(18) ?
    C17 C9 C10 C15 . . . . 0.08(13) ?
    C8 C9 C10 C15 . . . . 127.14(12) ?
    C15 C10 C11 C12 . . . . -0.3(2) ?
    C9 C10 C11 C12 . . . . -177.51(13) ?
    C10 C11 C12 C13 . . . . 0.1(2) ?
    C11 C12 C13 C14 . . . . 0.0(3) ?
    C12 C13 C14 C15 . . . . 0.1(2) ?
    C13 C14 C15 C10 . . . . -0.2(2) ?
    C13 C14 C15 C16 . . . . 176.26(14) ?
    C11 C10 C15 C14 . . . . 0.3(2) ?
    C9 C10 C15 C14 . . . . 178.05(12) ?
    C11 C10 C15 C16 . . . . -176.89(11) ?
    C9 C10 C15 C16 . . . . 0.85(15) ?
    C14 C15 C16 C21 . . . . -3.2(3) ?
    C10 C15 C16 C21 . . . . 173.55(14) ?
    C14 C15 C16 C17 . . . . -178.32(14) ?
    C10 C15 C16 C17 . . . . -1.52(15) ?
    C21 C16 C17 C18 . . . . 1.7(2) ?
    C15 C16 C17 C18 . . . . 177.33(12) ?
    C21 C16 C17 C9 . . . . -174.09(12) ?
    C15 C16 C17 C9 . . . . 1.59(14) ?
    C10 C9 C17 C18 . . . . -176.22(13) ?
    C8 C9 C17 C18 . . . . 58.58(18) ?
    C10 C9 C17 C16 . . . . -1.03(13) ?
    C8 C9 C17 C16 . . . . -126.24(12) ?
    C16 C17 C18 C19 . . . . -1.1(2) ?
    C9 C17 C18 C19 . . . . 173.70(13) ?
    C17 C18 C19 C20 . . . . -0.4(2) ?
    C18 C19 C20 C21 . . . . 1.3(3) ?
    C19 C20 C21 C16 . . . . -0.7(3) ?
    C17 C16 C21 C20 . . . . -0.8(2) ?
    C15 C16 C21 C20 . . . . -175.36(14) ?
    C5 C8 C22 C23 . . . . -73.97(16) ?
    C9 C8 C22 C23 . . . . 159.78(12) ?
    C8 C22 C23 O1 . . . . -24.5(2) ?
    C8 C22 C23 C24 . . . . 158.07(12) ?
    O1 C23 C24 C29 . . . . -177.53(14) ?
    C22 C23 C24 C29 . . . . -0.1(2) ?
    O1 C23 C24 C25 . . . . 1.5(2) ?
    C22 C23 C24 C25 . . . . 178.93(13) ?
    C29 C24 C25 C26 . . . . 0.0(2) ?
    C23 C24 C25 C26 . . . . -179.05(14) ?
    C24 C25 C26 C27 . . . . -0.3(3) ?
    C25 C26 C27 C28 . . . . 0.1(3) ?
    C26 C27 C28 C29 . . . . 0.4(3) ?
    C25 C24 C29 C28 . . . . 0.5(2) ?
    C23 C24 C29 C28 . . . . 179.53(15) ?
    C27 C28 C29 C24 . . . . -0.8(3) ?
loop_
    _geom_hbond_atom_site_label_D
    _geom_hbond_atom_site_label_H
    _geom_hbond_atom_site_label_A
    _geom_hbond_site_symmetry_A
    _geom_hbond_distance_DH
    _geom_hbond_distance_HA
    _geom_hbond_distance_DA
    _geom_hbond_angle_DHA
    C27 H27 Cg 2_665 0.93 2.76 3.617(2) 154
