# Supplementary material for: 3-(9H-Fluoren-9-yl)-3-(4-methyl­phen­yl)-1-phenyl­propan-1-one
Source: Acta Crystallogr Sect E Struct Rep Online. 2012 Aug 31;68(Pt 9):o2820. doi: 10.1107/S1600536812036847 (PMC3435844; doi:10.1107/S1600536812036847)
Supplement: Supplementary file 2 [file e-68-o2820-Isup2.hkl]

# 
# h,k,l, Fc-squared, Fo-squared, sigma(Fo-squared) and status flag 
# 
data_I
_shelx_title ' 101001bm in P-1' 
_shelx_refln_list_code          4 
_shelx_F_calc_maximum       98.42 
_exptl_crystal_F_000       412.00 
_reflns_d_resolution_high  0.7964 
 
loop_ 
 _symmetry_equiv_pos_as_xyz 
 'x, y, z' 
 '-x, -y, -z' 
 
_cell_length_a     9.7188 
_cell_length_b    10.8189 
_cell_length_c    11.5132 
_cell_angle_alpha  75.500 
_cell_angle_beta   68.681 
_cell_angle_gamma  84.315 
 
_shelx_F_squared_multiplier     1.000 
 
loop_ 
 _refln_index_h 
 _refln_index_k 
 _refln_index_l 
 _refln_F_squared_calc 
 _refln_F_squared_meas 
 _refln_F_squared_sigma 
 _refln_observed_status 
   1   0   0        8.84       10.25      0.37 o 
   2   0   0     1577.05     1553.75     13.35 o 
   3   0   0       34.10       33.49      0.72 o 
   4   0   0      418.60      418.66      3.94 o 
   5   0   0      677.72      699.76      6.22 o 
   6   0   0        8.97        8.24      1.53 o 
   7   0   0        0.19        0.00      0.48 o 
   8   0   0       43.13       36.98      1.69 o 
   9   0   0       34.65       38.83      1.89 o 
  10   0   0        1.65        1.64      1.32 o 
  11   0   0        0.59        1.13      1.12 o 
 -11   1   0        4.01        3.69      1.40 o 
 -10   1   0       49.24       44.81      2.22 o 
  -9   1   0        5.57        4.53      0.92 o 
  -8   1   0       40.24       40.23      1.84 o 
  -7   1   0       41.25       42.24      1.64 o 
  -6   1   0       18.25       17.99      0.84 o 
  -5   1   0        2.15        3.00      0.40 o 
  -4   1   0       94.11       89.79      1.66 o 
  -3   1   0      285.50      302.69      2.96 o 
  -2   1   0     1814.09     1866.64     13.84 o 
  -1   1   0      119.84      139.10      1.39 o 
   0   1   0     2897.40     2622.63     27.75 o 
   1   1   0      123.46      124.41      1.46 o 
   2   1   0     3388.97     3384.72     37.84 o 
   3   1   0        0.37        2.99      0.42 o 
   4   1   0        0.31        1.74      0.41 o 
   5   1   0       22.57       22.56      1.04 o 
   6   1   0       30.76       28.57      1.64 o 
   7   1   0        2.58        2.16      0.62 o 
   8   1   0       28.27       27.37      1.59 o 
   9   1   0       19.41       20.87      1.59 o 
  10   1   0       12.89       12.29      1.38 o 
  11   1   0       11.78       13.18      1.95 o 
 -11   2   0       13.88       14.24      2.00 o 
 -10   2   0       16.41       18.92      2.04 o 
  -9   2   0       19.65       22.28      3.41 o 
  -8   2   0        0.13        0.30      0.61 o 
  -7   2   0      162.61      145.25      2.99 o 
  -6   2   0      233.50      238.65      3.12 o 
  -5   2   0        0.38        1.18      0.36 o 
  -4   2   0      462.77      484.82      4.61 o 
  -3   2   0       65.06       66.45      1.17 o 
  -2   2   0     3339.39     3377.81     24.62 o 
  -1   2   0     5037.33     4690.63     40.26 o 
   0   2   0        9.20       14.92      0.95 o 
   1   2   0      191.45      188.08      1.86 o 
   2   2   0       23.66       21.23      0.58 o 
   3   2   0     2786.02     2916.38     24.90 o 
   4   2   0      944.55     1012.40      9.84 o 
   5   2   0      134.43      124.88      4.33 o 
   6   2   0        1.20        0.88      0.50 o 
   7   2   0        5.01        5.66      0.82 o 
   8   2   0       25.16       27.94      1.64 o 
   9   2   0       53.32       48.35      3.46 o 
  10   2   0       43.97       49.34      3.16 o 
  11   2   0        6.10        6.49      1.47 o 
 -11   3   0        1.18        3.25      1.32 o 
 -10   3   0        0.46        0.95      1.09 o 
  -9   3   0       12.56       13.10      1.70 o 
  -8   3   0       20.61       20.49      2.86 o 
  -7   3   0       56.46       51.52      1.79 o 
  -6   3   0        2.65        2.30      0.49 o 
  -5   3   0       63.01       66.86      1.45 o 
  -4   3   0       33.73       36.06      0.99 o 
  -3   3   0       35.25       21.92      1.05 o 
  -2   3   0        2.68        2.18      0.31 o 
  -1   3   0      262.59      241.28      2.41 o 
   0   3   0      242.20      259.07      2.50 o 
   1   3   0      150.53      134.01      1.89 o 
   2   3   0      739.77      719.82      6.00 o 
   3   3   0        1.76        1.07      0.30 o 
   4   3   0       20.81       19.47      0.70 o 
   5   3   0        4.23        3.87      0.66 o 
   6   3   0       68.06       63.78      1.90 o 
   7   3   0        2.94        1.01      0.59 o 
   8   3   0       43.39       42.03      1.85 o 
   9   3   0        1.60        0.00      1.13 o 
  10   3   0        1.17        1.54      0.90 o 
  11   3   0        0.01        0.00      1.26 o 
 -10   4   0        0.08        0.00      1.09 o 
  -9   4   0        7.02        7.67      1.44 o 
  -8   4   0        0.11        0.00      0.76 o 
  -7   4   0       21.23       17.98      1.28 o 
  -6   4   0       66.30       66.13      1.61 o 
  -5   4   0       39.39       38.24      1.16 o 
  -4   4   0       95.17      106.83      1.83 o 
  -3   4   0      929.25      983.66      8.26 o 
  -2   4   0       27.02       26.00      0.78 o 
  -1   4   0      211.16      230.82      2.49 o 
   0   4   0       60.23       54.09      1.23 o 
   1   4   0        0.32        0.33      0.25 o 
   2   4   0      122.86      118.38      1.69 o 
   3   4   0       91.74       95.75      1.56 o 
   4   4   0        0.64        0.82      0.34 o 
   5   4   0       20.15       20.33      1.19 o 
   6   4   0       27.11       27.19      1.44 o 
   7   4   0        3.00        0.80      0.81 o 
   8   4   0       34.17       34.63      1.88 o 
   9   4   0       12.00       10.13      1.27 o 
  10   4   0        1.95        1.78      2.10 o 
 -10   5   0        0.65        1.46      1.28 o 
  -9   5   0        0.89        0.00      0.93 o 
  -8   5   0        2.48        1.20      0.96 o 
  -7   5   0       14.05       12.51      1.21 o 
  -6   5   0        3.18        1.56      0.63 o 
  -5   5   0        0.55        0.41      0.47 o 
  -4   5   0        0.70        0.10      0.36 o 
  -3   5   0       21.88       17.97      0.80 o 
  -2   5   0      160.59      199.81      2.48 o 
  -1   5   0       42.76       43.08      0.99 o 
   0   5   0       75.64       75.70      1.31 o 
   1   5   0       51.54       55.21      2.20 o 
   2   5   0        1.01        0.23      0.29 o 
   3   5   0        9.25       11.62      0.70 o 
   4   5   0       74.39       68.20      1.47 o 
   5   5   0        9.53        7.52      1.43 o 
   6   5   0        8.62        8.91      1.63 o 
   7   5   0       68.23       65.53      2.23 o 
   8   5   0        4.01        4.93      0.99 o 
   9   5   0        6.46        6.74      1.16 o 
  10   5   0        5.23        4.71      1.11 o 
 -10   6   0        5.57        6.89      1.64 o 
  -9   6   0        1.50        0.41      1.06 o 
  -8   6   0       15.67       13.87      1.70 o 
  -7   6   0        0.43        0.70      0.74 o 
  -6   6   0        7.13        4.69      0.88 o 
  -5   6   0        0.71        0.48      0.57 o 
  -4   6   0       24.00       26.93      1.09 o 
  -3   6   0        0.13        0.00      0.33 o 
  -2   6   0       50.15       47.28      1.40 o 
  -1   6   0      545.55      568.65      5.39 o 
   0   6   0       26.61       24.99      1.04 o 
   1   6   0       15.29       14.11      0.70 o 
   2   6   0        0.61        0.41      0.34 o 
   3   6   0       77.08       73.95      1.64 o 
   4   6   0      132.23      131.23      2.21 o 
   5   6   0        5.74        5.09      0.81 o 
   6   6   0      146.87      130.20      3.41 o 
   7   6   0       46.66       48.48      1.98 o 
   8   6   0        1.86        1.05      0.74 o 
   9   6   0        4.27        3.37      1.07 o 
  10   6   0        5.44        6.17      1.34 o 
  -9   7   0        0.65        2.74      1.72 o 
  -8   7   0        4.54        3.97      1.61 o 
  -7   7   0        0.05        0.59      0.78 o 
  -6   7   0       23.04       24.73      3.11 o 
  -5   7   0       26.72       26.53      1.56 o 
  -4   7   0       28.54       28.33      1.48 o 
  -3   7   0        1.51        2.94      0.53 o 
  -2   7   0       26.21       23.26      1.49 o 
  -1   7   0        0.33        0.27      0.34 o 
   0   7   0       54.28       57.80      1.32 o 
   1   7   0       88.02       89.77      2.41 o 
   2   7   0        2.74        3.57      0.53 o 
   3   7   0        5.23        5.68      0.63 o 
   4   7   0       20.91       21.18      1.29 o 
   5   7   0      154.32      157.97      3.29 o 
   6   7   0       24.40       16.66      1.38 o 
   7   7   0       15.94       18.96      1.87 o 
   8   7   0        4.10        3.39      0.96 o 
   9   7   0        3.28        6.05      1.26 o 
  -8   8   0        0.61        0.71      1.59 o 
  -7   8   0        0.00        0.72      1.66 o 
  -6   8   0        0.49        0.18      0.91 o 
  -5   8   0       86.15       74.91      3.10 o 
  -4   8   0        1.59        2.21      1.06 o 
  -3   8   0       52.75       51.55      4.25 o 
  -2   8   0        2.10        2.95      0.67 o 
  -1   8   0        1.84        2.64      0.66 o 
   0   8   0        3.67        4.02      0.75 o 
   1   8   0      137.45      126.34      2.79 o 
   2   8   0       57.08       53.40      2.43 o 
   3   8   0       42.35       44.16      1.72 o 
   4   8   0       13.77       15.09      2.78 o 
   5   8   0        5.39        4.88      1.33 o 
   6   8   0        0.20        0.17      0.81 o 
   7   8   0        0.00        0.00      0.88 o 
   8   8   0        0.00        0.00      1.05 o 
   9   8   0        0.55        1.35      1.49 o 
  -8   9   0        1.06        0.96      1.23 o 
  -7   9   0        0.13        1.69      1.14 o 
  -6   9   0        3.34        4.69      1.41 o 
  -5   9   0       17.83       15.02      1.87 o 
  -4   9   0        3.79        6.62      2.21 o 
  -3   9   0       15.17       17.58      1.92 o 
  -2   9   0       67.80       64.79      2.85 o 
  -1   9   0        1.39        1.74      0.71 o 
   0   9   0       15.34       14.01      1.21 o 
   1   9   0        0.05        0.00      0.50 o 
   2   9   0       11.18       10.43      1.13 o 
   3   9   0       92.97       91.38      2.57 o 
   4   9   0       41.39       47.95      3.97 o 
   5   9   0        0.44        0.00      0.87 o 
   6   9   0       19.67       16.98      2.43 o 
   7   9   0        1.39        0.00      0.93 o 
   8   9   0       11.40       19.00      2.28 o 
  -7  10   0        4.81        3.62      1.35 o 
  -6  10   0        0.13        2.07      1.28 o 
  -5  10   0        4.70        5.49      1.73 o 
  -4  10   0        0.51        2.07      1.13 o 
  -3  10   0        1.18        1.01      1.10 o 
  -2  10   0       11.95       13.18      1.83 o 
  -1  10   0       44.91       48.46      2.85 o 
   0  10   0       12.71       13.34      1.74 o 
   1  10   0       19.21       17.50      1.76 o 
   2  10   0       54.36       55.14      2.14 o 
   3  10   0        0.13        1.09      1.10 o 
   4  10   0       47.48       43.08      2.67 o 
   5  10   0        7.91        6.47      1.39 o 
   6  10   0        5.85        6.22      1.54 o 
   7  10   0        0.11        0.81      1.92 o 
  -6  11   0        0.21        0.00      1.26 o 
  -5  11   0        2.26        0.62      1.22 o 
  -4  11   0        5.01        9.76      1.84 o 
  -3  11   0       18.85       17.19      2.18 o 
  -2  11   0        1.50        2.74      1.24 o 
  -1  11   0        2.39        2.70      1.26 o 
   0  11   0        1.91        0.82      1.20 o 
   1  11   0        0.08        1.02      1.10 o 
   2  11   0       26.44       27.93      1.89 o 
   3  11   0        0.23        0.54      1.05 o 
   4  11   0       17.59       18.43      2.09 o 
   5  11   0        5.62        4.54      1.76 o 
   6  11   0        5.29        7.65      2.74 o 
  -4  12   0        6.36        8.99      1.87 o 
  -3  12   0        0.14        0.91      3.26 o 
  -2  12   0        0.55        1.83      1.18 o 
  -1  12   0        0.03        0.65      1.18 o 
   0  12   0       20.25       23.51      3.68 o 
   1  12   0        5.49        6.47      1.54 o 
   2  12   0        2.30        4.85      1.50 o 
   3  12   0       24.59       27.33      2.53 o 
   4  12   0        2.66        3.61      1.42 o 
  -1  13   0        1.92        2.76      1.53 o 
   0  13   0        6.42        7.11      1.89 o 
   1  13   0        9.40        9.93      2.05 o 
  -3 -12   1        0.05        0.45      1.18 o 
  -2 -12   1        5.52        5.57      1.58 o 
  -1 -12   1        1.79        1.22      1.28 o 
   0 -12   1       10.27       13.91      2.17 o 
   1 -12   1        0.16        1.47      1.21 o 
   2 -12   1        1.02        3.81      2.24 o 
   3 -12   1        0.12        0.25      2.08 o 
   4 -12   1        0.25        2.19      1.50 o 
  -5 -11   1        0.01        0.61      1.24 o 
  -4 -11   1        0.02        0.06      1.17 o 
  -3 -11   1        1.69        2.22      1.17 o 
  -2 -11   1        8.65        9.40      1.29 o 
  -1 -11   1       10.45       11.16      1.36 o 
   0 -11   1        0.27        0.00      0.94 o 
   1 -11   1        0.35        1.80      1.10 o 
   2 -11   1        4.45        6.51      1.55 o 
   3 -11   1        1.14        1.53      2.11 o 
   4 -11   1        5.20        6.27      1.78 o 
   5 -11   1        1.42        2.20      1.35 o 
   6 -11   1        0.00        0.00      1.17 o 
  -6 -10   1        1.36        2.37      1.30 o 
  -5 -10   1        7.66        7.56      1.57 o 
  -4 -10   1        0.14        0.09      1.32 o 
  -3 -10   1       17.03       15.58      1.87 o 
  -2 -10   1      129.44      116.57      3.09 o 
  -1 -10   1       56.57       58.73      2.23 o 
   0 -10   1        9.45       10.88      1.26 o 
   1 -10   1        0.14        0.93      1.63 o 
   2 -10   1       33.52       33.57      2.51 o 
   3 -10   1       97.59       96.76      6.91 o 
   4 -10   1        0.02        1.58      1.44 o 
   5 -10   1        0.39        0.57      1.04 o 
   6 -10   1        5.06        8.28      1.63 o 
   7 -10   1        0.39        0.58      1.20 o 
  -7  -9   1        3.35        5.37      1.48 o 
  -6  -9   1        6.19        7.06      1.80 o 
  -5  -9   1       16.10       14.67      3.22 o 
  -4  -9   1       65.63       60.56      2.84 o 
  -3  -9   1       41.22       44.96      2.50 o 
  -2  -9   1      113.01      103.43      2.80 o 
  -1  -9   1       11.70       11.04      1.20 o 
   0  -9   1       31.48       29.18      1.67 o 
   1  -9   1        0.24        0.50      1.01 o 
   2  -9   1        9.97       14.27      1.31 o 
   3  -9   1       40.15       39.20      2.84 o 
   4  -9   1        7.47        4.75      1.28 o 
   5  -9   1        0.03        1.10      0.95 o 
   6  -9   1        7.79        7.46      1.48 o 
   7  -9   1        0.67        1.38      1.33 o 
   8  -9   1        1.22        0.93      1.18 o 
  -8  -8   1        1.05        2.49      1.24 o 
  -7  -8   1       10.91        9.09      1.60 o 
  -6  -8   1       13.46       11.14      1.63 o 
  -5  -8   1       38.27       40.52      2.65 o 
  -4  -8   1        4.16        5.93      1.88 o 
  -3  -8   1      201.62      187.79      5.00 o 
  -2  -8   1       15.51       12.82      1.18 o 
  -1  -8   1       21.49       22.46      1.41 o 
   0  -8   1        6.13        7.40      0.96 o 
   1  -8   1      269.99      253.48      4.29 o 
   2  -8   1      285.53      286.82      5.64 o 
   3  -8   1        7.13        5.82      0.92 o 
   4  -8   1        1.44        2.53      1.31 o 
   5  -8   1        6.51        4.73      1.19 o 
   6  -8   1        0.90        1.07      1.05 o 
   7  -8   1        3.50        5.27      2.74 o 
   8  -8   1        0.63        1.10      1.13 o 
   9  -8   1        8.22       17.49      2.98 o 
  -9  -7   1       41.59       51.10      3.37 o 
  -8  -7   1        1.55        2.43      1.22 o 
  -7  -7   1       13.05       12.30      1.75 o 
  -6  -7   1       10.47       13.61      2.73 o 
  -5  -7   1       78.59       82.02      3.26 o 
  -4  -7   1       68.72       62.07      2.55 o 
  -3  -7   1        8.39        7.15      0.88 o 
  -2  -7   1       13.59       13.04      1.08 o 
  -1  -7   1        1.02        1.17      0.54 o 
   0  -7   1       31.90       37.75      2.23 o 
   1  -7   1      177.70      169.18      3.18 o 
   2  -7   1      184.14      178.48      6.12 o 
   3  -7   1       22.39       19.41      1.65 o 
   4  -7   1       17.43       16.65      1.41 o 
   5  -7   1       16.92       16.38      1.69 o 
   6  -7   1        1.72        1.83      0.96 o 
   7  -7   1        1.32        2.75      1.08 o 
   8  -7   1        0.12        1.09      1.03 o 
   9  -7   1        0.60        2.52      1.54 o 
  -9  -6   1        4.92        8.75      1.34 o 
  -8  -6   1        4.36        5.02      1.03 o 
  -7  -6   1       17.07       16.48      1.47 o 
  -6  -6   1        5.04        3.67      0.84 o 
  -5  -6   1       80.75       76.05      2.27 o 
  -4  -6   1      220.79      216.54      3.70 o 
  -3  -6   1       30.70       29.30      1.10 o 
  -2  -6   1       65.38       64.50      1.41 o 
  -1  -6   1        5.00        4.97      0.48 o 
   0  -6   1        0.42        0.62      0.28 o 
   1  -6   1      318.66      317.28      4.74 o 
   2  -6   1       73.20       80.26      2.05 o 
   3  -6   1       13.88       11.74      0.75 o 
   4  -6   1        0.50        1.03      0.44 o 
   5  -6   1        0.77        1.24      0.47 o 
   6  -6   1       47.77       41.61      1.72 o 
   7  -6   1        6.40        6.83      1.02 o 
   8  -6   1        0.63        1.47      0.80 o 
   9  -6   1        2.60        1.69      1.16 o 
  10  -6   1        3.16        2.24      1.44 o 
 -10  -5   1        2.11        2.97      1.17 o 
  -9  -5   1        5.92        6.69      1.20 o 
  -8  -5   1        1.96        2.27      1.01 o 
  -7  -5   1        2.48        4.53      0.94 o 
  -6  -5   1      228.34      214.47      4.75 o 
  -5  -5   1       22.69       24.83      1.42 o 
  -4  -5   1        2.78        4.56      0.72 o 
  -3  -5   1      206.50      204.15      2.69 o 
  -2  -5   1        0.24        1.64      0.37 o 
  -1  -5   1       20.98       18.91      1.05 o 
   0  -5   1       38.36       38.73      0.87 o 
   1  -5   1       17.19       17.83      0.95 o 
   2  -5   1       10.46        9.31      0.59 o 
   3  -5   1        1.36        1.48      0.38 o 
   4  -5   1       56.20       56.49      1.38 o 
   5  -5   1        3.21        3.77      0.65 o 
   6  -5   1       11.65       12.27      0.89 o 
   7  -5   1       28.16       28.44      1.58 o 
   8  -5   1        2.85        4.79      3.14 o 
   9  -5   1        0.62        0.54      1.17 o 
  10  -5   1        0.46        0.12      1.12 o 
 -10  -4   1       32.03       33.80      2.85 o 
  -9  -4   1       17.09       19.17      1.69 o 
  -8  -4   1        1.03        2.58      1.42 o 
  -7  -4   1        3.30        4.96      0.92 o 
  -6  -4   1       77.82       69.01      3.74 o 
  -5  -4   1       10.34       12.80      1.07 o 
  -4  -4   1       44.64       42.76      1.54 o 
  -3  -4   1      300.52      286.98      7.42 o 
  -2  -4   1        6.46        7.46      0.53 o 
  -1  -4   1        0.23        0.00      0.24 o 
   0  -4   1        0.01        0.24      0.22 o 
   1  -4   1      131.38      114.45      1.52 o 
   2  -4   1        0.74        1.85      0.36 o 
   3  -4   1     1447.50     1570.33     12.43 o 
   4  -4   1        0.13        2.02      0.60 o 
   5  -4   1        0.00        0.45      0.36 o 
   6  -4   1       10.66        7.72      0.73 o 
   7  -4   1       52.14       51.96      1.75 o 
   8  -4   1        2.60        0.40      0.87 o 
   9  -4   1       22.11       20.26      1.99 o 
  10  -4   1        0.00        1.65      1.16 o 
  11  -4   1        1.66        2.13      2.12 o 
 -10  -3   1       32.28       27.34      2.06 o 
  -9  -3   1        2.42        4.95      0.98 o 
  -8  -3   1        0.24        0.00      0.78 o 
  -7  -3   1        2.89        2.09      0.72 o 
  -6  -3   1       32.29       28.60      2.25 o 
  -5  -3   1       38.98       39.94      2.03 o 
  -4  -3   1       52.38       43.69      1.82 o 
  -3  -3   1       58.49       59.62      1.46 o 
  -2  -3   1      260.72      239.11      2.58 o 
  -1  -3   1        6.59       10.26      0.67 o 
   0  -3   1      734.27      703.38      7.93 o 
   1  -3   1       16.43       21.85      0.88 o 
   2  -3   1       64.56       72.52      1.26 o 
   3  -3   1     1116.28     1210.01      9.70 o 
   4  -3   1       15.45       21.40      0.81 o 
   5  -3   1      262.61      283.98      3.38 o 
   6  -3   1       16.55       21.53      1.00 o 
   7  -3   1        3.95        5.62      0.69 o 
   8  -3   1       53.68       53.05      1.94 o 
   9  -3   1        7.04        6.01      1.53 o 
  10  -3   1        0.72        2.00      1.15 o 
  11  -3   1        1.61        1.16      1.96 o 
 -10  -2   1        1.24        2.02      0.92 o 
  -9  -2   1        3.33        1.86      0.83 o 
  -8  -2   1        1.07        0.69      0.66 o 
  -7  -2   1       16.11       16.64      1.27 o 
  -6  -2   1        2.52        4.19      0.73 o 
  -5  -2   1       50.18       43.67      1.77 o 
  -4  -2   1       39.83       42.33      1.32 o 
  -3  -2   1      670.65      712.31      7.22 o 
  -2  -2   1     3073.58     3244.13     23.79 o 
  -1  -2   1     9687.34     9339.43    109.51 o 
   0  -2   1     4238.90     4167.46     34.93 o 
   1  -2   1       13.45       12.97      0.53 o 
   2  -2   1      412.45      441.63      3.86 o 
   3  -2   1       33.80       36.10      0.87 o 
   4  -2   1       21.37       28.25      0.97 o 
   5  -2   1      487.71      509.23      5.00 o 
   6  -2   1       31.95       27.27      1.01 o 
   7  -2   1      152.64      145.61      2.43 o 
   8  -2   1       73.85       70.28      2.21 o 
   9  -2   1        0.43        1.52      0.74 o 
  10  -2   1        5.90        6.72      1.20 o 
  11  -2   1       16.38       12.83      2.99 o 
 -10  -1   1       18.56       21.31      1.76 o 
  -9  -1   1       35.51       29.81      2.48 o 
  -8  -1   1        0.12        0.40      0.74 o 
  -7  -1   1       28.66       27.76      1.53 o 
  -6  -1   1       96.58       93.36      2.50 o 
  -5  -1   1       12.03       12.14      1.03 o 
  -4  -1   1      756.08      808.90      8.25 o 
  -3  -1   1      796.89      841.97      8.18 o 
  -2  -1   1     2506.78     2589.49     21.97 o 
  -1  -1   1     5579.86     5130.42     38.85 o 
   0  -1   1      725.92      714.23      6.45 o 
   1  -1   1      103.07       99.12      1.30 o 
   2  -1   1     1218.13     1257.73      9.53 o 
   3  -1   1      230.51      216.95      2.31 o 
   4  -1   1       77.40       73.83      1.29 o 
   5  -1   1       24.43       27.60      0.87 o 
   6  -1   1      124.76      115.12      1.95 o 
   7  -1   1      132.24      117.09      3.44 o 
   8  -1   1       41.14       40.23      1.72 o 
   9  -1   1       44.57       42.35      1.93 o 
  10  -1   1        0.17        0.00      0.83 o 
  11  -1   1       19.48       22.55      2.36 o 
 -11   0   1       13.58       12.41      1.94 o 
 -10   0   1       11.45       13.03      2.25 o 
  -9   0   1        0.04        0.86      0.73 o 
  -8   0   1       13.77       12.71      1.21 o 
  -7   0   1        3.37        3.81      0.71 o 
  -6   0   1        0.43        0.68      0.47 o 
  -5   0   1       77.23       73.87      1.27 o 
  -4   0   1      499.92      522.86      4.74 o 
  -3   0   1        0.06        1.22      0.35 o 
  -2   0   1       71.42       69.35      1.25 o 
  -1   0   1      636.15      651.93      7.23 o 
   1   0   1     4112.53     3741.50     52.15 o 
   2   0   1     5762.96     5599.51     52.83 o 
   3   0   1      946.18      938.60      7.43 o 
   4   0   1      275.72      290.26      2.99 o 
   5   0   1      334.40      337.41      3.53 o 
   6   0   1       10.59       14.69      0.93 o 
   7   0   1       20.34       18.51      1.92 o 
   8   0   1       60.86       58.47      2.00 o 
   9   0   1       10.41       12.07      1.94 o 
  10   0   1       26.94       29.85      1.88 o 
  11   0   1       19.23       21.92      2.36 o 
 -11   1   1       17.57       21.79      4.22 o 
 -10   1   1       16.88       21.01      2.23 o 
  -9   1   1        0.19        0.00      0.70 o 
  -8   1   1       41.24       40.07      2.34 o 
  -7   1   1        2.27        1.53      0.58 o 
  -6   1   1        9.22        8.60      0.85 o 
  -5   1   1      238.93      259.50      4.16 o 
  -4   1   1       38.60       37.91      1.44 o 
  -3   1   1        0.19        1.52      0.28 o 
  -2   1   1      157.30      153.64      1.71 o 
  -1   1   1        1.78        1.34      0.22 o 
   0   1   1     1869.20     1838.23     20.49 o 
   1   1   1      301.45      274.95      2.77 o 
   2   1   1      528.59      514.13      4.20 o 
   3   1   1      695.52      744.05      6.05 o 
   4   1   1       46.38       46.52      1.46 o 
   5   1   1      395.49      453.14      4.37 o 
   6   1   1      179.26      191.25      3.20 o 
   7   1   1        2.42        1.69      0.59 o 
   8   1   1        2.18        1.59      0.65 o 
   9   1   1       12.41       13.78      1.58 o 
  10   1   1       20.93       20.27      1.63 o 
  11   1   1        0.41        2.28      1.25 o 
 -10   2   1        0.96        0.93      1.11 o 
  -9   2   1       68.74       63.54      2.98 o 
  -8   2   1       14.32       15.45      1.31 o 
  -7   2   1       19.59       21.14      1.53 o 
  -6   2   1      139.15      130.59      4.85 o 
  -5   2   1      350.11      366.20      5.94 o 
  -4   2   1      719.03      747.62      6.57 o 
  -3   2   1      431.61      472.93      4.35 o 
  -2   2   1     1386.91     1351.76     10.38 o 
  -1   2   1     7243.81     6790.18     60.62 o 
   0   2   1      420.95      382.76      3.76 o 
   1   2   1     1327.08     1398.06     10.45 o 
   2   2   1     4383.07     4428.30     32.67 o 
   3   2   1      767.55      812.52      6.63 o 
   4   2   1      426.14      461.37      4.27 o 
   5   2   1       61.90       68.61      1.52 o 
   6   2   1       42.67       42.93      2.05 o 
   7   2   1       22.82       26.69      1.42 o 
   8   2   1       46.46       44.69      1.83 o 
   9   2   1        0.60        1.43      0.70 o 
  10   2   1       58.50       55.72      2.25 o 
  11   2   1       29.50       32.94      2.79 o 
 -10   3   1        0.19        1.59      1.43 o 
  -9   3   1       24.91       21.30      2.36 o 
  -8   3   1        0.28        1.32      1.18 o 
  -7   3   1      165.86      153.52      4.25 o 
  -6   3   1      106.23      102.22      4.73 o 
  -5   3   1       26.13       27.63      1.01 o 
  -4   3   1       21.95       27.90      0.90 o 
  -3   3   1      120.82      138.64      1.88 o 
  -2   3   1        7.84        6.35      0.61 o 
  -1   3   1     6066.88     6026.45     44.13 o 
   0   3   1     1344.60     1408.42     10.70 o 
   1   3   1       17.84       17.18      0.55 o 
   2   3   1      441.28      436.07      3.94 o 
   3   3   1        0.94        0.57      0.26 o 
   4   3   1       29.31       33.49      2.18 o 
   5   3   1      135.57      138.61      1.95 o 
   6   3   1       64.26       63.15      2.26 o 
   7   3   1        2.01        2.77      0.66 o 
   8   3   1       20.69       26.09      1.58 o 
   9   3   1        8.16        6.44      1.04 o 
  10   3   1       49.82       49.48      2.47 o 
  11   3   1       13.48       16.50      2.16 o 
 -10   4   1        7.12        9.78      1.71 o 
  -9   4   1        3.17        3.14      1.22 o 
  -8   4   1        5.43        4.76      1.21 o 
  -7   4   1       60.08       63.64      5.05 o 
  -6   4   1       16.47       14.00      1.12 o 
  -5   4   1        2.34        2.02      0.47 o 
  -4   4   1      241.18      216.79      3.29 o 
  -3   4   1     1255.42     1382.41     13.05 o 
  -2   4   1     3712.54     4048.69     39.42 o 
  -1   4   1       45.25       49.60      0.96 o 
   0   4   1      268.08      286.26      2.89 o 
   1   4   1       19.02       19.76      0.65 o 
   2   4   1      297.52      289.59      3.03 o 
   3   4   1      403.80      404.27      3.98 o 
   4   4   1      163.30      165.39      2.24 o 
   5   4   1       59.48       57.31      1.27 o 
   6   4   1      190.12      172.61      8.52 o 
   7   4   1       67.72       62.65      2.45 o 
   8   4   1        0.28        0.90      1.41 o 
   9   4   1        0.92        0.52      1.75 o 
  10   4   1       36.06       39.28      2.84 o 
  11   4   1       12.35       14.12      2.08 o 
 -10   5   1        3.10        1.91      1.37 o 
  -9   5   1        1.53        2.76      1.23 o 
  -8   5   1       14.37        9.49      1.44 o 
  -7   5   1        2.82        4.41      1.04 o 
  -6   5   1        2.77        2.95      0.77 o 
  -5   5   1        7.82        8.06      0.91 o 
  -4   5   1       45.98       41.74      1.24 o 
  -3   5   1      378.04      403.86      4.36 o 
  -2   5   1        3.60        1.76      0.36 o 
  -1   5   1      421.17      475.82      4.50 o 
   0   5   1        4.30        4.31      0.42 o 
   1   5   1       64.97       59.43      1.18 o 
   2   5   1      325.35      343.04      3.61 o 
   3   5   1       91.72       91.41      1.63 o 
   4   5   1       38.41       39.95      1.29 o 
   5   5   1       28.76       31.79      1.38 o 
   6   5   1       31.49       28.32      1.46 o 
   7   5   1        2.02        2.91      0.77 o 
   8   5   1        8.87       10.48      1.21 o 
   9   5   1        6.56        7.29      1.25 o 
  10   5   1        2.75        5.99      1.49 o 
  -9   6   1        5.76        7.73      1.57 o 
  -8   6   1        3.71        5.01      1.27 o 
  -7   6   1        1.84        2.36      0.84 o 
  -6   6   1       71.99       62.61      2.15 o 
  -5   6   1       14.35       14.05      1.19 o 
  -4   6   1       80.53       71.77      7.56 o 
  -3   6   1       56.96       46.62      1.23 o 
  -2   6   1        6.93        3.85      0.47 o 
  -1   6   1      220.54      217.56      2.70 o 
   0   6   1        0.12        0.59      0.31 o 
   1   6   1      360.77      363.00      3.86 o 
   2   6   1       34.41       34.38      1.04 o 
   3   6   1       47.44       46.77      1.23 o 
   4   6   1        3.90        3.34      0.54 o 
   5   6   1        0.18        0.42      0.52 o 
   6   6   1       18.50       17.84      1.31 o 
   7   6   1        4.13        2.62      0.76 o 
   8   6   1       36.66       43.58      2.21 o 
   9   6   1        4.00        2.77      0.95 o 
  10   6   1        1.52        0.00      1.40 o 
  -9   7   1        0.01        0.00      0.98 o 
  -8   7   1        0.20        0.15      1.05 o 
  -7   7   1        0.71        1.52      0.88 o 
  -6   7   1       41.45       33.51      1.85 o 
  -5   7   1        6.58        3.84      0.86 o 
  -4   7   1       22.31       23.15      1.41 o 
  -3   7   1       32.21       33.92      1.51 o 
  -2   7   1       12.66       13.81      0.81 o 
  -1   7   1       43.47       51.05      1.29 o 
   0   7   1        4.06        5.65      0.56 o 
   1   7   1       13.67       16.10      0.82 o 
   2   7   1       16.32       16.14      0.86 o 
   3   7   1       24.63       25.02      1.07 o 
   4   7   1        0.01        0.42      0.45 o 
   5   7   1        0.87        0.18      0.59 o 
   6   7   1       46.54       41.63      1.78 o 
   7   7   1        5.57        5.31      0.94 o 
   8   7   1        3.98        5.25      1.26 o 
   9   7   1        5.82        6.92      1.18 o 
  10   7   1        0.51        2.46      1.36 o 
  -8   8   1        7.39        8.74      2.32 o 
  -7   8   1        0.50        1.68      1.19 o 
  -6   8   1        3.18        2.27      1.66 o 
  -5   8   1        0.02        0.44      1.13 o 
  -4   8   1       22.69       22.23      2.33 o 
  -3   8   1      167.53      158.46      4.31 o 
  -2   8   1       68.10       63.21      2.65 o 
  -1   8   1        7.71        9.10      1.40 o 
   0   8   1        3.98        4.19      0.72 o 
   1   8   1        3.58        3.33      0.71 o 
   2   8   1        3.80        4.76      0.76 o 
   3   8   1       81.87       80.45      3.64 o 
   4   8   1       30.99       32.46      1.29 o 
   5   8   1       60.22       56.06      1.94 o 
   6   8   1       16.79       20.31      1.50 o 
   7   8   1       16.33       15.75      1.45 o 
   8   8   1        0.03        0.32      0.87 o 
   9   8   1        3.38        4.40      1.17 o 
  -8   9   1        5.76        8.27      2.40 o 
  -7   9   1        0.41        2.26      1.82 o 
  -6   9   1        0.23        1.48      1.09 o 
  -5   9   1        7.03        4.42      1.39 o 
  -4   9   1       31.22       30.10      2.41 o 
  -3   9   1       50.69       47.36      2.65 o 
  -2   9   1        9.90        8.59      2.48 o 
  -1   9   1        3.74        4.66      1.27 o 
   0   9   1       26.42       28.61      1.54 o 
   1   9   1       22.08       23.84      1.45 o 
   2   9   1       61.69       60.66      2.05 o 
   3   9   1        0.10        0.15      0.72 o 
   4   9   1        5.02        6.50      1.19 o 
   5   9   1        0.59        0.07      0.83 o 
   6   9   1        0.77        1.67      0.97 o 
   7   9   1        1.30        1.27      1.03 o 
   8   9   1        2.27        2.13      1.21 o 
  -7  10   1        1.08        2.25      1.38 o 
  -6  10   1        0.83        0.06      1.11 o 
  -5  10   1        1.85        2.51      1.29 o 
  -4  10   1        0.38        0.57      1.27 o 
  -3  10   1        5.48        7.57      1.62 o 
  -2  10   1        6.06        3.01      1.25 o 
  -1  10   1       13.36       14.54      1.83 o 
   0  10   1       34.73       43.28      3.66 o 
   1  10   1        9.68       11.41      1.61 o 
   2  10   1       61.95       59.69      2.17 o 
   3  10   1       47.05       46.36      1.97 o 
   4  10   1       40.86       39.24      2.47 o 
   5  10   1       24.03       23.91      2.17 o 
   6  10   1       27.25       29.07      2.44 o 
   7  10   1        8.38       10.90      1.74 o 
  -6  11   1        0.04        0.00      1.28 o 
  -5  11   1        2.61        3.03      1.42 o 
  -4  11   1        0.82        2.47      1.35 o 
  -3  11   1        1.10        0.89      1.13 o 
  -2  11   1        0.98        3.14      1.33 o 
  -1  11   1        0.02        0.00      0.98 o 
   0  11   1        5.02        6.17      1.46 o 
   1  11   1        3.87        3.20      1.31 o 
   2  11   1       27.94       32.07      2.49 o 
   3  11   1       36.65       35.87      2.00 o 
   4  11   1        1.07        0.41      1.04 o 
   5  11   1        1.05        2.10      1.37 o 
   6  11   1        3.86        5.12      1.44 o 
  -4  12   1        1.39        3.50      1.53 o 
  -3  12   1        0.78        0.00      1.45 o 
  -2  12   1        5.25        4.79      1.65 o 
  -1  12   1        0.01        0.00      1.11 o 
   0  12   1        6.91        8.01      1.88 o 
   1  12   1       17.58       15.67      2.09 o 
   2  12   1       69.37       72.71      4.16 o 
   3  12   1        1.05        0.00      1.67 o 
   4  12   1        0.87        1.80      2.09 o 
   5  12   1        1.24        0.74      1.22 o 
  -2  13   1        0.71        2.74      1.59 o 
  -1  13   1        0.39        1.52      2.34 o 
   0  13   1        4.92        3.78      1.67 o 
   1  13   1        2.76        3.90      1.69 o 
   2  13   1        2.75        3.09      2.12 o 
   3  13   1        2.82        6.30      2.34 o 
  -2 -12   2        0.07        0.00      1.25 o 
  -1 -12   2        0.12        0.00      1.03 o 
   0 -12   2        1.07        1.00      1.25 o 
   1 -12   2       14.87       18.56      2.24 o 
   2 -12   2        7.08        6.35      1.70 o 
   3 -12   2        3.55        1.99      1.40 o 
  -4 -11   2        3.79        3.27      1.34 o 
  -3 -11   2        0.54        0.00      1.87 o 
  -2 -11   2        2.17        3.13      1.16 o 
  -1 -11   2        0.39        2.24      0.93 o 
   0 -11   2       11.57       12.68      1.45 o 
   1 -11   2       10.48        9.86      1.71 o 
   2 -11   2       10.23        9.04      1.68 o 
   3 -11   2        0.00        0.57      1.52 o 
   4 -11   2        2.87        2.78      1.39 o 
   5 -11   2        7.65        8.86      1.77 o 
  -6 -10   2        2.23        3.72      1.57 o 
  -5 -10   2        0.00        0.34      1.07 o 
  -4 -10   2        0.04        1.01      1.55 o 
  -3 -10   2        3.61        2.67      1.17 o 
  -2 -10   2       11.97       11.74      1.36 o 
  -1 -10   2       19.21       21.37      1.67 o 
   0 -10   2        1.54        1.45      0.78 o 
   1 -10   2       13.46       15.13      1.44 o 
   2 -10   2        2.26        3.94      1.24 o 
   3 -10   2        1.04        3.46      1.27 o 
   4 -10   2       23.86       23.16      2.85 o 
   5 -10   2        0.38        0.93      1.12 o 
   6 -10   2        1.75        4.15      1.45 o 
   7 -10   2        1.37        1.46      2.02 o 
  -7  -9   2        1.17        0.52      1.19 o 
  -6  -9   2        1.22        1.37      1.07 o 
  -5  -9   2        0.32        0.00      0.90 o 
  -4  -9   2        0.20        0.46      0.94 o 
  -3  -9   2       12.43       13.46      1.66 o 
  -2  -9   2       50.79       49.50      2.08 o 
  -1  -9   2       10.13       12.47      1.29 o 
   0  -9   2       43.12       40.40      1.91 o 
   1  -9   2       70.26       66.34      2.28 o 
   2  -9   2       18.14       16.70      1.73 o 
   3  -9   2        2.69        2.40      0.82 o 
   4  -9   2        1.93        3.69      1.15 o 
   5  -9   2        1.21        3.24      1.20 o 
   6  -9   2        0.06        0.88      1.07 o 
   7  -9   2        6.50        7.76      1.59 o 
   8  -9   2        3.41        6.71      3.39 o 
  -8  -8   2       18.67       19.38      2.48 o 
  -7  -8   2        0.60        0.00      0.93 o 
  -6  -8   2        0.16        0.00      0.85 o 
  -5  -8   2        2.76        1.84      0.94 o 
  -4  -8   2        0.52        1.17      0.83 o 
  -3  -8   2      125.96      129.75      3.96 o 
  -2  -8   2      137.74      133.09      5.07 o 
  -1  -8   2        8.59        8.53      1.04 o 
   0  -8   2        2.63        2.38      0.82 o 
   1  -8   2       93.27       87.96      2.74 o 
   2  -8   2       15.74       19.18      1.39 o 
   3  -8   2       11.03       11.52      1.15 o 
   4  -8   2        7.20        7.09      0.98 o 
   5  -8   2        0.04        0.00      0.89 o 
   6  -8   2        6.09        6.44      2.15 o 
   7  -8   2        0.16        0.90      1.03 o 
   8  -8   2        2.83        3.58      1.33 o 
   9  -8   2        2.12        3.65      1.34 o 
  -8  -7   2        0.53        0.00      1.15 o 
  -7  -7   2       53.01       58.38      3.21 o 
  -6  -7   2        1.59        1.60      1.76 o 
  -5  -7   2       27.52       33.10      2.38 o 
  -4  -7   2       42.29       36.49      2.34 o 
  -3  -7   2       48.40       46.83      2.27 o 
  -2  -7   2       18.07       18.80      1.38 o 
  -1  -7   2        9.97       11.54      1.63 o 
   0  -7   2       65.22       60.19      2.32 o 
   1  -7   2        5.54        7.00      1.05 o 
   2  -7   2        4.18        4.10      0.77 o 
   3  -7   2       11.75       12.89      1.16 o 
   4  -7   2        4.64        2.94      0.71 o 
   5  -7   2        8.40       11.51      1.16 o 
   6  -7   2       42.21       42.48      2.37 o 
   7  -7   2        0.01        0.29      0.91 o 
   8  -7   2        0.61        1.14      1.00 o 
   9  -7   2        0.72        0.07      1.48 o 
  -9  -6   2       35.00       44.71      3.22 o 
  -8  -6   2       19.91       22.71      1.89 o 
  -7  -6   2       23.67       28.53      1.99 o 
  -6  -6   2       12.62       16.61      2.78 o 
  -5  -6   2       20.98       22.79      1.52 o 
  -4  -6   2      656.16      659.92      9.99 o 
  -3  -6   2       71.43       63.60      2.02 o 
  -2  -6   2       12.59       13.90      1.06 o 
  -1  -6   2       23.59       24.81      1.27 o 
   0  -6   2      273.70      278.10      4.13 o 
   1  -6   2       22.72       22.38      1.21 o 
   2  -6   2      172.63      178.88      3.56 o 
   3  -6   2      136.36      142.05      3.14 o 
   4  -6   2       39.26       39.99      2.33 o 
   5  -6   2       66.60       60.76      1.94 o 
   6  -6   2       18.49       15.44      1.27 o 
   7  -6   2        0.10        0.21      0.80 o 
   8  -6   2       27.83       23.39      2.05 o 
   9  -6   2        3.72        4.25      1.64 o 
  10  -6   2        2.02        0.00      1.49 o 
  -9  -5   2        3.51        4.14      1.71 o 
  -8  -5   2       14.49       15.23      1.55 o 
  -7  -5   2        0.32        0.00      0.70 o 
  -6  -5   2       58.81       57.82      2.13 o 
  -5  -5   2        0.01        0.00      0.58 o 
  -4  -5   2        0.98        0.37      0.56 o 
  -3  -5   2       46.29       40.04      1.17 o 
  -2  -5   2      116.24      120.95      1.93 o 
  -1  -5   2      172.41      155.38      2.37 o 
   0  -5   2        5.69        6.09      0.67 o 
   1  -5   2      321.84      315.50      5.91 o 
   2  -5   2      106.29      115.33      1.66 o 
   3  -5   2       14.74       16.55      0.77 o 
   4  -5   2        2.29        1.75      0.46 o 
   5  -5   2        3.11        2.86      0.54 o 
   6  -5   2       12.21       11.47      0.89 o 
   7  -5   2        0.21        0.00      0.54 o 
   8  -5   2       27.78       24.14      1.58 o 
   9  -5   2        7.25        9.00      2.68 o 
  10  -5   2        7.50        5.59      2.33 o 
  -9  -4   2        7.40        5.80      1.18 o 
  -8  -4   2        0.00        0.40      0.73 o 
  -7  -4   2        7.89        5.43      0.97 o 
  -6  -4   2      122.70      113.59      3.50 o 
  -5  -4   2      389.49      381.86      6.67 o 
  -4  -4   2      127.43      129.88      2.66 o 
  -3  -4   2      396.35      411.02      4.26 o 
  -2  -4   2        7.12        4.88      0.49 o 
  -1  -4   2     1112.27     1256.04     10.07 o 
   0  -4   2      895.72      969.00      9.55 o 
   1  -4   2      127.58      124.03      2.22 o 
   2  -4   2        1.42        1.00      0.28 o 
   3  -4   2        0.06        0.00      0.36 o 
   4  -4   2        0.42        0.03      0.33 o 
   5  -4   2        0.91        1.02      0.39 o 
   6  -4   2      100.85       88.96      1.88 o 
   7  -4   2       35.93       40.37      1.63 o 
   8  -4   2       11.65       11.27      1.01 o 
   9  -4   2       14.80       16.47      1.79 o 
  10  -4   2        0.04        0.00      1.51 o 
  11  -4   2        0.08        1.54      2.12 o 
 -10  -3   2       15.46       16.51      1.73 o 
  -9  -3   2       16.05       17.74      2.61 o 
  -8  -3   2       17.76       20.91      1.63 o 
  -7  -3   2      151.95      151.08      5.23 o 
  -6  -3   2       22.59       21.53      1.42 o 
  -5  -3   2        3.67        5.40      0.82 o 
  -4  -3   2      123.61      126.27      5.04 o 
  -3  -3   2      676.55      670.31      6.86 o 
  -2  -3   2       35.88       24.52      1.59 o 
  -1  -3   2      121.16      114.19      1.71 o 
   0  -3   2      614.77      660.65      9.84 o 
   1  -3   2      161.03      162.02      3.73 o 
   2  -3   2       88.00       82.76      1.64 o 
   3  -3   2       12.38       13.70      0.63 o 
   4  -3   2        5.23        5.65      0.56 o 
   5  -3   2      101.98      105.41      1.85 o 
   6  -3   2       17.05       17.03      0.93 o 
   7  -3   2        7.06        7.43      0.75 o 
   8  -3   2        3.90        3.98      0.82 o 
   9  -3   2       16.18       13.46      1.32 o 
  10  -3   2        0.02        0.60      1.13 o 
  11  -3   2        0.06        0.00      1.77 o 
 -10  -2   2        1.05        2.15      1.05 o 
  -9  -2   2        1.08        2.39      0.84 o 
  -8  -2   2        1.54        1.36      0.72 o 
  -7  -2   2       41.89       40.58      1.88 o 
  -6  -2   2       26.32       26.88      3.31 o 
  -5  -2   2       94.49       92.47      2.23 o 
  -4  -2   2        0.08        0.59      0.50 o 
  -3  -2   2       29.94       29.24      0.74 o 
  -2  -2   2      609.89      650.93      5.85 o 
  -1  -2   2     7053.73     6959.75     51.70 o 
   0  -2   2     3933.02     3903.55     32.94 o 
   1  -2   2      624.96      624.47     11.84 o 
   2  -2   2      317.80      315.22      3.01 o 
   3  -2   2       58.91       54.29      1.06 o 
   4  -2   2       51.43       45.05      1.44 o 
   5  -2   2       92.77       93.73      1.68 o 
   6  -2   2       86.79       79.86      1.66 o 
   7  -2   2       84.65       83.21      1.82 o 
   8  -2   2      110.01       95.52      2.51 o 
   9  -2   2       21.33       24.94      2.02 o 
  10  -2   2        5.80        7.99      1.53 o 
  11  -2   2        0.69        0.96      1.26 o 
 -10  -1   2       14.21       15.42      1.63 o 
  -9  -1   2        5.43        6.69      1.64 o 
  -8  -1   2       28.97       29.79      1.80 o 
  -7  -1   2       16.55       17.65      1.34 o 
  -6  -1   2       10.05        8.54      0.91 o 
  -5  -1   2       28.69       32.54      1.30 o 
  -4  -1   2      331.97      320.65      4.26 o 
  -3  -1   2      280.16      291.91      4.98 o 
  -2  -1   2      638.09      667.75      5.62 o 
  -1  -1   2     5793.03     5541.95     54.10 o 
   0  -1   2     5685.24     5474.80     41.52 o 
   1  -1   2      680.88      670.03      5.32 o 
   2  -1   2        2.11        1.36      0.25 o 
   3  -1   2      151.66      166.78      1.94 o 
   4  -1   2        2.24        1.64      0.33 o 
   5  -1   2       11.91       13.64      0.89 o 
   6  -1   2        5.88        6.55      0.58 o 
   7  -1   2       54.72       54.94      1.44 o 
   8  -1   2        3.92        3.40      0.77 o 
   9  -1   2       14.97       14.63      1.35 o 
  10  -1   2        2.39        2.99      1.17 o 
  11  -1   2       12.99       11.38      1.87 o 
 -10   0   2        0.87        0.44      1.16 o 
  -9   0   2        1.71        0.95      0.74 o 
  -8   0   2       16.52       18.32      1.46 o 
  -7   0   2        6.72        6.58      0.89 o 
  -6   0   2       72.55       70.44      2.89 o 
  -5   0   2      437.23      435.23      5.49 o 
  -4   0   2        0.18        0.76      0.29 o 
  -3   0   2      157.52      149.51      1.86 o 
  -2   0   2      283.38      258.13      2.58 o 
  -1   0   2      756.13      709.26      5.66 o 
   0   0   2     3491.13     3492.20     38.35 o 
   1   0   2     1414.38     1422.73     12.38 o 
   2   0   2      320.74      299.58      3.24 o 
   3   0   2      408.58      423.92      3.77 o 
   4   0   2        3.77        2.81      0.34 o 
   5   0   2      121.63      108.82      1.70 o 
   6   0   2        8.15        5.19      0.63 o 
   7   0   2       56.25       55.42      2.22 o 
   8   0   2       27.07       29.10      1.53 o 
   9   0   2      187.89      169.39      6.62 o 
  10   0   2        8.07       10.84      1.72 o 
  11   0   2       12.64       13.95      2.02 o 
 -10   1   2        2.90        1.52      1.19 o 
  -9   1   2        8.28       10.82      1.60 o 
  -8   1   2       14.43       12.84      1.25 o 
  -7   1   2       10.46       13.24      1.32 o 
  -6   1   2       73.43       72.80      3.80 o 
  -5   1   2      219.46      218.37      2.78 o 
  -4   1   2       48.21       52.46      1.38 o 
  -3   1   2        9.32       14.67      0.92 o 
  -2   1   2      194.13      198.25      2.42 o 
  -1   1   2      679.29      648.28      5.23 o 
   0   1   2     1296.86     1241.04      9.32 o 
   1   1   2     7340.78     6728.45    102.43 o 
   2   1   2     5653.49     5686.24     49.73 o 
   3   1   2      938.27      979.01     10.72 o 
   4   1   2      321.09      288.00      2.95 o 
   5   1   2       16.15       22.02      1.06 o 
   6   1   2      103.09      108.63      1.81 o 
   7   1   2       11.77       13.57      1.07 o 
   8   1   2       48.60       46.23      1.75 o 
   9   1   2       79.84       76.54      2.41 o 
  10   1   2       29.04       32.67      2.56 o 
  11   1   2        0.01        0.00      1.18 o 
 -10   2   2        2.88        2.44      1.21 o 
  -9   2   2       17.82       19.74      4.77 o 
  -8   2   2        9.33        9.20      1.47 o 
  -7   2   2        0.03        0.00      0.51 o 
  -6   2   2       21.44       20.23      1.41 o 
  -5   2   2       11.17       10.42      0.71 o 
  -4   2   2       10.13       10.90      0.63 o 
  -3   2   2       68.46       78.79      1.34 o 
  -2   2   2      188.78      202.74      2.50 o 
  -1   2   2      236.62      256.92      3.00 o 
   0   2   2      104.68       95.50      1.44 o 
   1   2   2     1283.59     1324.66      9.98 o 
   2   2   2     2587.31     2569.72     18.87 o 
   3   2   2     4442.71     4544.67     37.80 o 
   4   2   2      534.61      586.85      5.19 o 
   5   2   2      940.40     1005.72      8.43 o 
   6   2   2        0.04        0.42      0.42 o 
   7   2   2       19.45       21.03      1.26 o 
   8   2   2      135.09      121.69      4.49 o 
   9   2   2       20.40       18.46      1.46 o 
  10   2   2        5.64        5.27      1.29 o 
  11   2   2        2.79        3.29      2.26 o 
 -10   3   2        0.46        0.17      1.13 o 
  -9   3   2       11.22       14.94      1.93 o 
  -8   3   2       48.53       53.37      2.74 o 
  -7   3   2       11.05       10.65      1.46 o 
  -6   3   2       98.20       89.54      2.22 o 
  -5   3   2      128.68      130.73      2.16 o 
  -4   3   2      108.25      117.78      1.89 o 
  -3   3   2      237.86      267.76      2.97 o 
  -2   3   2       17.89       19.99      0.83 o 
  -1   3   2     1516.21     1635.72     14.50 o 
   0   3   2     3334.45     3212.36     27.07 o 
   1   3   2      169.43      189.59      2.03 o 
   2   3   2        4.48        4.13      0.39 o 
   3   3   2      474.87      481.47      5.57 o 
   4   3   2     1488.45     1545.05     12.15 o 
   5   3   2     1027.75     1124.96     10.97 o 
   6   3   2       58.40       61.69      2.15 o 
   7   3   2       10.35       13.22      1.09 o 
   8   3   2       26.28       28.47      2.05 o 
   9   3   2       78.17       67.19      2.33 o 
  10   3   2        2.66        5.39      1.39 o 
  11   3   2        1.16        1.31      1.32 o 
 -10   4   2        1.73        0.73      2.53 o 
  -9   4   2        0.10        0.00      1.12 o 
  -8   4   2       26.72       24.48      2.17 o 
  -7   4   2       18.62       23.05      3.28 o 
  -6   4   2       38.84       39.17      1.66 o 
  -5   4   2        6.21        6.16      0.84 o 
  -4   4   2        1.51        1.36      0.38 o 
  -3   4   2      250.30      249.17      2.87 o 
  -2   4   2       18.21       21.85      0.63 o 
  -1   4   2      616.05      640.03      6.62 o 
   0   4   2      507.85      503.61      5.15 o 
   1   4   2      119.32      112.16      2.66 o 
   2   4   2      111.75      120.95      1.70 o 
   3   4   2        9.97        8.60      0.57 o 
   4   4   2      102.74      100.60      1.66 o 
   5   4   2       82.24       96.11      1.70 o 
   6   4   2      267.73      264.66      4.04 o 
   7   4   2        5.72        6.81      0.86 o 
   8   4   2        6.16        5.58      0.89 o 
   9   4   2        0.79        1.06      0.95 o 
  10   4   2       32.76       32.70      2.72 o 
  11   4   2        5.98        6.74      1.70 o 
  -9   5   2        1.01        0.00      0.96 o 
  -8   5   2        1.01        2.44      1.36 o 
  -7   5   2       49.95       44.57      2.44 o 
  -6   5   2        0.41        0.43      0.60 o 
  -5   5   2      149.95      141.61      4.42 o 
  -4   5   2        1.02        1.18      0.61 o 
  -3   5   2       57.62       50.67      1.13 o 
  -2   5   2     1451.99     1478.94     17.76 o 
  -1   5   2      247.24      245.09      2.72 o 
   0   5   2      136.74      139.91      1.89 o 
   1   5   2      156.76      168.66      2.17 o 
   2   5   2      214.54      208.52      2.57 o 
   3   5   2      375.73      403.19      4.13 o 
   4   5   2       54.29       57.93      1.32 o 
   5   5   2       21.81       23.15      0.97 o 
   6   5   2       87.67       82.96      2.58 o 
   7   5   2       44.11       43.49      2.57 o 
   8   5   2       11.56        8.22      1.06 o 
   9   5   2        0.65        2.51      1.09 o 
  10   5   2       15.58       19.26      2.20 o 
  11   5   2        2.61        2.88      1.66 o 
  -9   6   2        0.04        0.19      1.07 o 
  -8   6   2        0.01        0.30      2.36 o 
  -7   6   2        2.32        1.33      0.95 o 
  -6   6   2        3.22        3.21      0.85 o 
  -5   6   2      130.72      116.35      2.82 o 
  -4   6   2        1.44        1.50      0.61 o 
  -3   6   2       84.18       80.76      2.09 o 
  -2   6   2      289.80      275.32      4.03 o 
  -1   6   2      312.95      319.67      3.48 o 
   0   6   2      601.15      633.60      5.87 o 
   1   6   2       53.22       58.34      1.27 o 
   2   6   2      124.29      134.75      2.08 o 
   3   6   2      537.73      567.20      5.57 o 
   4   6   2        0.18        0.56      0.42 o 
   5   6   2       65.20       62.48      1.52 o 
   6   6   2       12.72       15.59      1.39 o 
   7   6   2       16.77       14.97      1.27 o 
   8   6   2        1.75        2.68      0.80 o 
   9   6   2        1.35        2.30      1.38 o 
  10   6   2       11.25        9.68      1.77 o 
  -9   7   2       15.38       14.72      4.72 o 
  -8   7   2        6.13        7.76      1.58 o 
  -7   7   2        1.19        0.45      0.95 o 
  -6   7   2       11.16       10.12      1.23 o 
  -5   7   2       74.83       70.05      2.32 o 
  -4   7   2      358.46      344.28      5.82 o 
  -3   7   2      154.04      158.86      3.16 o 
  -2   7   2        8.41        7.63      0.86 o 
  -1   7   2        1.92        2.65      0.59 o 
   0   7   2      108.92      113.51      1.93 o 
   1   7   2       89.47       93.47      1.76 o 
   2   7   2        0.11        0.00      0.49 o 
   3   7   2       29.02       31.13      1.12 o 
   4   7   2        3.03        4.78      0.74 o 
   5   7   2        9.07        9.27      0.96 o 
   6   7   2       62.75       55.32      1.92 o 
   7   7   2        5.33        5.54      0.93 o 
   8   7   2        0.02        0.96      0.72 o 
   9   7   2        0.16        2.16      1.05 o 
  10   7   2        0.06        0.95      1.04 o 
  -8   8   2        0.33        1.09      1.25 o 
  -7   8   2        3.27        3.96      1.09 o 
  -6   8   2        0.78        0.19      0.72 o 
  -5   8   2        1.67        1.27      0.75 o 
  -4   8   2        7.25        4.47      0.95 o 
  -3   8   2       76.22       77.54      2.31 o 
  -2   8   2        5.79        4.56      0.81 o 
  -1   8   2       10.99       11.16      1.03 o 
   0   8   2        0.46        0.04      0.35 o 
   1   8   2        4.56        4.76      0.58 o 
   2   8   2       57.89       56.87      1.49 o 
   3   8   2       45.87       40.04      1.31 o 
   4   8   2       11.04       12.22      1.08 o 
   5   8   2       10.38       12.35      1.13 o 
   6   8   2       26.61       25.42      1.55 o 
   7   8   2        6.74        9.60      1.14 o 
   8   8   2        4.64        6.03      1.06 o 
   9   8   2        5.00        7.22      1.50 o 
  -7   9   2        1.01        2.26      1.23 o 
  -6   9   2       12.04        8.18      1.66 o 
  -5   9   2       24.04       24.25      2.26 o 
  -4   9   2       21.08       16.48      1.93 o 
  -3   9   2        6.27        4.59      1.31 o 
  -2   9   2       29.56       34.29      2.40 o 
  -1   9   2        6.23        7.28      1.77 o 
   0   9   2       24.65       29.73      2.14 o 
   1   9   2        1.32        2.01      0.67 o 
   2   9   2        2.21        3.09      0.74 o 
   3   9   2        1.92        1.77      0.79 o 
   4   9   2        0.90        2.11      0.75 o 
   5   9   2       12.81       12.07      1.51 o 
   6   9   2        0.47        0.00      0.80 o 
   7   9   2       22.91       24.82      2.21 o 
   8   9   2        0.40        1.26      2.30 o 
   9   9   2        0.53        0.86      1.70 o 
  -6  10   2        0.15        0.46      1.24 o 
  -5  10   2        0.03        1.01      1.18 o 
  -4  10   2        3.32        3.21      1.71 o 
  -3  10   2        2.95        1.62      1.04 o 
  -2  10   2       10.15        7.52      1.49 o 
  -1  10   2        0.95        0.00      0.89 o 
   0  10   2       83.06       80.65      3.76 o 
   1  10   2       31.50       31.22      2.33 o 
   2  10   2        3.76        3.78      1.17 o 
   3  10   2        1.09        1.30      0.77 o 
   4  10   2        3.72        1.93      0.78 o 
   5  10   2        0.39        0.00      0.81 o 
   6  10   2        1.67        1.35      1.92 o 
   7  10   2        1.58        2.59      1.20 o 
   8  10   2        0.19        0.89      1.56 o 
  -5  11   2        2.01        3.12      1.38 o 
  -4  11   2        1.84        2.86      1.30 o 
  -3  11   2        0.00        0.04      1.11 o 
  -2  11   2        0.92        0.00      1.07 o 
  -1  11   2        0.47        0.00      1.70 o 
   0  11   2       26.02       25.69      3.11 o 
   1  11   2        2.14        4.36      1.40 o 
   2  11   2        0.48        1.15      1.06 o 
   3  11   2        0.73        1.04      1.18 o 
   4  11   2        0.19        0.00      0.87 o 
   5  11   2        3.50        1.77      1.12 o 
   6  11   2        3.66        6.35      3.02 o 
   7  11   2        6.28        6.85      1.56 o 
  -4  12   2        0.84        1.14      1.35 o 
  -3  12   2        5.28        8.31      1.80 o 
  -2  12   2        1.72        2.02      1.38 o 
  -1  12   2        0.00        0.00      1.56 o 
   0  12   2        0.21        0.55      1.27 o 
   1  12   2       14.63       14.58      2.11 o 
   2  12   2       20.17       24.76      2.38 o 
   3  12   2       33.85       37.05      4.06 o 
   4  12   2        5.64        6.06      2.33 o 
   5  12   2       18.98       18.84      2.68 o 
  -2  13   2        0.04        2.14      1.54 o 
  -1  13   2        0.35        0.68      1.38 o 
   0  13   2        0.46        0.06      1.43 o 
   1  13   2        6.70        9.95      3.49 o 
   2  13   2        9.70        9.80      1.97 o 
   3  13   2        0.01        1.44      1.45 o 
   0 -12   3        0.02        0.99      1.33 o 
   1 -12   3        1.06        0.81      1.28 o 
   2 -12   3        5.45        5.45      1.66 o 
  -3 -11   3       22.22       23.18      2.46 o 
  -2 -11   3        0.40        1.63      1.18 o 
  -1 -11   3        0.09        1.34      0.89 o 
   0 -11   3        0.30        1.28      0.83 o 
   1 -11   3        1.85        3.01      1.25 o 
   2 -11   3       21.56       22.96      2.39 o 
   3 -11   3        2.85        5.40      1.59 o 
   4 -11   3        1.11        2.33      2.42 o 
   5 -11   3        0.90        0.30      1.49 o 
  -5 -10   3        0.06        0.00      1.12 o 
  -4 -10   3        0.01        0.51      1.10 o 
  -3 -10   3        5.70        8.57      1.88 o 
  -2 -10   3        0.04        0.18      1.01 o 
  -1 -10   3        8.98        8.89      2.23 o 
   0 -10   3        3.88        3.61      0.98 o 
   1 -10   3        0.74        2.11      0.87 o 
   2 -10   3        6.37        4.77      1.02 o 
   3 -10   3        6.46        7.68      1.51 o 
   4 -10   3        1.74        3.04      1.31 o 
   5 -10   3        0.75        1.46      1.22 o 
   6 -10   3        0.22        0.00      1.11 o 
   7 -10   3        0.37        0.37      1.40 o 
  -6  -9   3        0.16        0.95      1.34 o 
  -5  -9   3        0.32        0.18      1.39 o 
  -4  -9   3        7.96        9.81      2.54 o 
  -3  -9   3        7.89        9.81      1.58 o 
  -2  -9   3        1.05        1.82      1.00 o 
  -1  -9   3       35.07       28.47      1.79 o 
   0  -9   3        3.44        5.69      0.96 o 
   1  -9   3        0.11        0.00      0.65 o 
   2  -9   3        8.12        9.55      1.41 o 
   3  -9   3        5.06        5.39      1.03 o 
   4  -9   3       12.44       11.53      3.28 o 
   5  -9   3        1.37        0.77      1.36 o 
   6  -9   3        2.73        3.06      1.24 o 
   7  -9   3        0.77        0.21      1.10 o 
   8  -9   3        0.13        2.03      1.25 o 
  -7  -8   3        1.64        0.45      1.26 o 
  -6  -8   3        0.01        0.21      1.36 o 
  -5  -8   3        0.81        0.55      1.01 o 
  -4  -8   3        6.60        6.22      1.30 o 
  -3  -8   3        6.68        6.09      1.26 o 
  -2  -8   3       10.00       11.52      1.22 o 
  -1  -8   3        6.05        9.00      1.40 o 
   0  -8   3       46.05       43.41      1.84 o 
   1  -8   3        2.82        2.41      0.77 o 
   2  -8   3       64.95       60.75      2.13 o 
   3  -8   3       11.15       11.46      1.20 o 
   4  -8   3        8.28        9.94      1.26 o 
   5  -8   3        7.91        8.19      1.10 o 
   6  -8   3        8.64        9.36      1.51 o 
   7  -8   3        4.53        3.14      1.32 o 
   8  -8   3        0.05        0.88      1.28 o 
   9  -8   3        0.00        1.26      1.15 o 
  -8  -7   3        5.35        7.51      1.79 o 
  -7  -7   3        2.97        3.35      1.39 o 
  -6  -7   3        2.77        3.86      1.26 o 
  -5  -7   3        4.50        2.56      1.10 o 
  -4  -7   3        0.40        0.41      0.78 o 
  -3  -7   3        3.34        4.96      2.27 o 
  -2  -7   3       80.64       73.77      2.21 o 
  -1  -7   3       14.49       14.77      1.21 o 
   0  -7   3       46.81       44.09      1.69 o 
   1  -7   3        7.05        9.18      1.01 o 
   2  -7   3      227.33      215.80      6.56 o 
   3  -7   3      300.66      278.11      5.22 o 
   4  -7   3       47.27       42.15      2.71 o 
   5  -7   3       17.06       18.80      1.43 o 
   6  -7   3        1.00        2.27      0.81 o 
   7  -7   3        3.81        5.18      1.24 o 
   8  -7   3        0.19        0.97      1.05 o 
   9  -7   3        0.09        2.36      1.15 o 
  -8  -6   3        2.96        2.20      1.30 o 
  -7  -6   3        0.07        0.00      0.95 o 
  -6  -6   3        7.53        5.56      1.35 o 
  -5  -6   3        0.73        0.28      1.18 o 
  -4  -6   3        4.19        6.23      1.21 o 
  -3  -6   3       26.92       26.46      1.97 o 
  -2  -6   3       15.20       17.83      1.48 o 
  -1  -6   3        0.98        0.89      0.89 o 
   0  -6   3        0.43        0.43      0.53 o 
   1  -6   3       75.46       80.28      2.13 o 
   2  -6   3        4.64        6.37      1.20 o 
   3  -6   3      133.07      128.52      6.79 o 
   4  -6   3      162.76      149.34      3.07 o 
   5  -6   3       38.86       41.44      1.69 o 
   6  -6   3      173.41      157.42      4.12 o 
   7  -6   3        0.43        0.38      0.66 o 
   8  -6   3        0.05        0.05      0.97 o 
   9  -6   3        0.35        0.53      1.01 o 
  -9  -5   3        8.67       15.62      1.76 o 
  -8  -5   3       16.62       18.63      1.72 o 
  -7  -5   3       24.71       28.05      2.13 o 
  -6  -5   3        2.75        1.46      0.73 o 
  -5  -5   3       17.58       12.71      1.49 o 
  -4  -5   3      642.71      644.16      7.74 o 
  -3  -5   3      160.11      154.59      2.95 o 
  -2  -5   3       65.46       74.02      1.57 o 
  -1  -5   3       47.64       56.55      1.65 o 
   0  -5   3        2.39        2.39      0.70 o 
   1  -5   3      135.82      136.07      2.65 o 
   2  -5   3      366.28      359.16      4.83 o 
   3  -5   3       47.68       53.80      1.66 o 
   4  -5   3       24.81       26.67      1.95 o 
   5  -5   3       40.45       35.04      1.79 o 
   6  -5   3       29.32       27.22      1.20 o 
   7  -5   3        0.87        0.26      0.55 o 
   8  -5   3        4.22        5.03      0.82 o 
   9  -5   3       14.93       16.46      2.49 o 
  -9  -4   3        1.16        3.35      1.34 o 
  -8  -4   3        0.09        0.00      0.99 o 
  -7  -4   3        1.99        2.23      2.39 o 
  -6  -4   3       73.32       78.51      3.66 o 
  -5  -4   3      243.58      233.88      4.13 o 
  -4  -4   3        0.02        0.00      0.63 o 
  -3  -4   3      386.31      427.66      4.52 o 
  -2  -4   3      802.45      835.42      7.41 o 
  -1  -4   3      276.84      278.64      4.66 o 
   0  -4   3      163.82      153.27      2.63 o 
   1  -4   3       12.62       11.61      0.98 o 
   2  -4   3       18.73       22.12      1.06 o 
   3  -4   3       84.98       90.53      1.53 o 
   4  -4   3      216.31      220.12      2.82 o 
   5  -4   3        0.03        0.00      0.36 o 
   6  -4   3       80.25       77.57      1.92 o 
   7  -4   3      133.66      119.50      5.27 o 
   8  -4   3        9.59        9.26      0.94 o 
   9  -4   3        1.35        3.65      0.94 o 
  10  -4   3        4.88        7.02      2.30 o 
  11  -4   3        1.03        0.13      1.98 o 
  -9  -3   3       11.96       14.92      1.63 o 
  -8  -3   3        0.15        1.19      0.78 o 
  -7  -3   3       28.71       29.62      1.83 o 
  -6  -3   3        3.16        3.08      0.78 o 
  -5  -3   3      419.82      420.73      5.84 o 
  -4  -3   3      324.21      323.06      4.65 o 
  -3  -3   3      857.85      906.37      9.02 o 
  -2  -3   3     3203.62     3228.03     24.17 o 
  -1  -3   3     2800.97     2990.03     22.33 o 
   0  -3   3      342.94      364.79      4.50 o 
   1  -3   3      338.75      345.80      4.23 o 
   2  -3   3        0.43        0.22      0.22 o 
   3  -3   3        0.94        0.96      0.31 o 
   4  -3   3        0.54        0.48      0.36 o 
   5  -3   3      155.34      165.91      2.43 o 
   6  -3   3        6.12        5.01      0.68 o 
   7  -3   3       16.72       17.72      1.04 o 
   8  -3   3        0.69        0.65      0.83 o 
   9  -3   3       16.96       20.74      3.56 o 
  10  -3   3        9.38       12.74      1.85 o 
  11  -3   3        8.82       13.13      2.84 o 
  -9  -2   3        5.07        3.78      1.24 o 
  -8  -2   3        5.15        5.20      1.02 o 
  -7  -2   3       37.27       44.43      1.90 o 
  -6  -2   3      147.95      130.73      3.02 o 
  -5  -2   3        0.50        0.49      0.52 o 
  -4  -2   3        5.45        5.72      0.79 o 
  -3  -2   3      149.65      146.30      2.31 o 
  -2  -2   3        4.07        4.94      0.45 o 
  -1  -2   3      359.35      396.58      3.81 o 
   0  -2   3       33.41       27.00      0.90 o 
   1  -2   3      100.60      107.13      1.39 o 
   2  -2   3       58.45       57.34      1.13 o 
   3  -2   3      628.16      625.37      6.85 o 
   4  -2   3       45.99       48.70      1.10 o 
   5  -2   3        5.02        7.90      0.60 o 
   6  -2   3      219.03      213.62      2.93 o 
   7  -2   3        7.21        6.37      0.90 o 
   8  -2   3       35.25       35.95      2.42 o 
   9  -2   3       78.06       80.58      3.17 o 
  10  -2   3        0.56        0.86      1.06 o 
  11  -2   3        3.20        2.68      1.47 o 
 -10  -1   3       11.48       13.86      2.05 o 
  -9  -1   3        4.98        6.07      1.50 o 
  -8  -1   3        2.19        2.84      0.90 o 
  -7  -1   3      178.71      160.14      3.52 o 
  -6  -1   3       53.38       49.81      2.51 o 
  -5  -1   3       50.89       51.58      1.79 o 
  -4  -1   3       34.87       32.02      1.65 o 
  -3  -1   3      115.52      120.79      2.15 o 
  -2  -1   3      614.86      673.20      6.58 o 
  -1  -1   3      433.57      469.82      4.24 o 
   0  -1   3       36.53       34.18      0.74 o 
   1  -1   3      382.46      363.88      3.28 o 
   2  -1   3      831.04      812.61      6.55 o 
   3  -1   3        9.62        9.54      0.55 o 
   4  -1   3       41.44       41.96      1.52 o 
   5  -1   3       87.83       92.21      1.60 o 
   6  -1   3       81.40       79.97      1.85 o 
   7  -1   3        6.54        5.40      0.63 o 
   8  -1   3      230.12      232.82      3.98 o 
   9  -1   3        2.97        2.44      1.08 o 
  10  -1   3        0.01        1.53      1.12 o 
  11  -1   3        4.66        3.22      1.40 o 
 -10   0   3        1.44        2.78      1.35 o 
  -9   0   3       18.48       17.24      2.05 o 
  -8   0   3       45.73       42.75      2.10 o 
  -7   0   3       49.69       46.34      1.86 o 
  -6   0   3        1.69        1.36      0.55 o 
  -5   0   3        5.25        4.73      0.69 o 
  -4   0   3      107.34      116.45      2.22 o 
  -3   0   3       18.88       17.43      1.21 o 
  -2   0   3      164.66      133.90      1.77 o 
  -1   0   3      306.01      326.98      3.18 o 
   0   0   3     1178.30     1149.01      8.88 o 
   1   0   3      585.61      590.65      4.84 o 
   2   0   3       14.26       13.48      0.53 o 
   3   0   3       40.23       32.24      0.69 o 
   4   0   3      279.85      286.76      2.97 o 
   5   0   3       48.60       61.24      1.60 o 
   6   0   3       30.42       29.66      1.24 o 
   7   0   3        2.33        2.70      0.49 o 
   8   0   3       56.85       48.25      2.34 o 
   9   0   3       79.20       75.53      3.11 o 
  10   0   3        0.02        0.00      0.93 o 
  11   0   3        0.93        1.16      1.26 o 
  12   0   3        0.15        0.00      1.32 o 
 -10   1   3        0.55        0.00      2.67 o 
  -9   1   3       26.65       32.14      3.29 o 
  -8   1   3       27.21       26.59      2.25 o 
  -7   1   3        0.82        1.41      0.65 o 
  -6   1   3       35.63       34.48      1.56 o 
  -5   1   3      240.38      240.78      7.74 o 
  -4   1   3      160.12      180.99      2.42 o 
  -3   1   3        1.24        2.49      0.43 o 
  -2   1   3      628.37      646.51      8.41 o 
  -1   1   3      773.51      789.63      6.46 o 
   0   1   3      185.66      206.53      2.13 o 
   1   1   3      430.48      430.83      3.68 o 
   2   1   3      258.73      277.14      3.23 o 
   3   1   3      207.47      219.39      3.48 o 
   4   1   3        0.12        0.00      0.29 o 
   5   1   3        1.03        0.95      0.28 o 
   6   1   3        7.66        6.47      0.55 o 
   7   1   3       12.53       13.01      0.80 o 
   8   1   3       27.21       29.78      1.47 o 
   9   1   3       73.04       69.88      3.06 o 
  10   1   3        1.88        1.78      1.22 o 
  11   1   3       21.09       20.65      2.31 o 
  12   1   3        0.09        1.88      1.43 o 
 -10   2   3        3.85        4.17      1.46 o 
  -9   2   3        7.21        5.83      1.46 o 
  -8   2   3        2.83        3.00      1.04 o 
  -7   2   3       26.78       31.52      2.25 o 
  -6   2   3        5.49        6.58      0.94 o 
  -5   2   3        1.10        1.07      0.44 o 
  -4   2   3        3.55        4.22      0.57 o 
  -3   2   3       36.54       48.18      1.38 o 
  -2   2   3      392.96      395.57      5.18 o 
  -1   2   3       48.36       49.87      0.89 o 
   0   2   3      196.81      198.73      2.06 o 
   1   2   3      383.32      354.67      3.64 o 
   2   2   3      996.79     1029.11      8.05 o 
   3   2   3        0.06        0.43      0.22 o 
   4   2   3       41.80       48.59      0.98 o 
   5   2   3     1078.98     1185.00      9.71 o 
   6   2   3       59.59       64.79      1.37 o 
   7   2   3        2.06        1.40      0.97 o 
   8   2   3        0.59        0.06      0.76 o 
   9   2   3        5.14        6.12      1.34 o 
  10   2   3       42.07       39.66      2.75 o 
  11   2   3        9.55       14.58      2.06 o 
 -10   3   3        1.54        2.40      1.42 o 
  -9   3   3       31.75       33.26      4.54 o 
  -8   3   3        2.70        1.32      1.02 o 
  -7   3   3       59.05       58.31      2.72 o 
  -6   3   3      126.58      116.65      4.73 o 
  -5   3   3       54.06       51.60      1.69 o 
  -4   3   3       79.28       83.55      1.60 o 
  -3   3   3       95.54      101.34      2.43 o 
  -2   3   3       56.18       58.45      1.04 o 
  -1   3   3      237.68      274.00      4.12 o 
   0   3   3       60.67       54.30      1.22 o 
   1   3   3      204.29      214.80      2.26 o 
   2   3   3       48.38       39.97      0.84 o 
   3   3   3        1.78        1.71      1.29 o 
   4   3   3      832.48      946.19      7.90 o 
   5   3   3      130.43      135.90      2.00 o 
   6   3   3       60.13       63.99      1.72 o 
   7   3   3        2.53        2.93      0.63 o 
   8   3   3        5.08        6.97      0.92 o 
   9   3   3        7.07        8.23      1.40 o 
  10   3   3       54.04       56.12      2.96 o 
  11   3   3        8.93        8.99      1.70 o 
  -9   4   3        3.38        4.46      1.40 o 
  -8   4   3        0.73        0.39      0.96 o 
  -7   4   3        0.59        1.52      0.90 o 
  -6   4   3      170.68      165.91      4.39 o 
  -5   4   3      130.67      127.27      2.79 o 
  -4   4   3        0.97        1.10      0.54 o 
  -3   4   3       37.00       39.83      0.97 o 
  -2   4   3       60.08       46.77      1.37 o 
  -1   4   3      836.87      882.07      8.76 o 
   0   4   3       22.23       18.90      0.84 o 
   1   4   3       69.36       81.41      1.29 o 
   2   4   3      179.21      192.56      2.30 o 
   3   4   3      211.18      220.08      2.59 o 
   4   4   3      110.50      102.82      1.68 o 
   5   4   3        7.13       11.18      0.70 o 
   6   4   3      202.57      206.16      2.82 o 
   7   4   3       65.27       64.37      3.79 o 
   8   4   3        5.59        4.36      1.17 o 
   9   4   3        1.63        1.34      1.63 o 
  10   4   3        1.86        3.68      1.26 o 
  11   4   3        0.64        0.00      1.09 o 
  -9   5   3        1.46        0.71      1.22 o 
  -8   5   3        0.10        0.00      0.89 o 
  -7   5   3       17.41       17.08      1.85 o 
  -6   5   3       80.78       80.34      4.44 o 
  -5   5   3        0.07        0.04      0.60 o 
  -4   5   3        3.93        2.65      0.67 o 
  -3   5   3       94.90       86.71      2.15 o 
  -2   5   3      169.33      151.08      2.74 o 
  -1   5   3     1094.56     1176.48     11.40 o 
   0   5   3       60.53       53.68      1.04 o 
   1   5   3       48.14       46.50      1.05 o 
   2   5   3       43.94       47.87      1.10 o 
   3   5   3        0.80        0.01      0.29 o 
   4   5   3        4.66        4.41      0.50 o 
   5   5   3        0.03        0.00      0.34 o 
   6   5   3      141.63      135.00      4.99 o 
   7   5   3        5.07        6.84      0.89 o 
   8   5   3       19.58       17.41      1.80 o 
   9   5   3        1.90        1.41      2.17 o 
  10   5   3       16.64       16.51      2.04 o 
  11   5   3        0.12        0.26      1.15 o 
  -9   6   3        0.15        0.50      1.18 o 
  -8   6   3        6.08        6.96      2.04 o 
  -7   6   3       23.49       20.86      2.09 o 
  -6   6   3        0.40        0.99      0.75 o 
  -5   6   3        5.50        4.96      0.94 o 
  -4   6   3       71.85       62.46      2.08 o 
  -3   6   3       56.59       47.75      2.13 o 
  -2   6   3      282.44      299.78      4.39 o 
  -1   6   3       56.05       59.21      2.60 o 
   0   6   3       89.40       92.12      1.55 o 
   1   6   3      105.59      114.01      1.84 o 
   2   6   3      213.87      225.70      2.85 o 
   3   6   3       37.59       35.64      1.08 o 
   4   6   3      270.86      281.53      3.47 o 
   5   6   3       50.88       49.96      1.37 o 
   6   6   3        0.05        0.00      0.62 o 
   7   6   3        5.32        5.24      0.87 o 
   8   6   3       11.51        9.99      1.51 o 
   9   6   3        5.04        2.54      1.17 o 
  10   6   3        5.22        8.84      1.61 o 
  11   6   3        0.39        0.64      1.24 o 
  -8   7   3       15.15       17.93      2.10 o 
  -7   7   3        0.03        0.80      1.51 o 
  -6   7   3        0.36        0.45      0.72 o 
  -5   7   3       27.00       19.83      1.51 o 
  -4   7   3        0.42        1.17      0.99 o 
  -3   7   3      294.46      304.13      8.74 o 
  -2   7   3        0.01        0.25      0.50 o 
  -1   7   3      155.76      157.77      3.01 o 
   0   7   3        1.86        2.40      0.60 o 
   1   7   3      190.87      188.90      2.65 o 
   2   7   3      389.64      403.74      4.44 o 
   3   7   3        1.18        1.46      0.44 o 
   4   7   3        0.17        0.22      0.40 o 
   5   7   3        0.41        0.22      0.43 o 
   6   7   3        8.25        7.02      1.03 o 
   7   7   3       33.53       30.29      1.66 o 
   8   7   3        5.67        5.20      1.26 o 
   9   7   3        5.41        7.28      1.50 o 
  10   7   3        0.18        1.11      1.08 o 
  -8   8   3        0.30        1.62      1.28 o 
  -7   8   3        0.14        0.71      2.50 o 
  -6   8   3        1.17        1.98      0.89 o 
  -5   8   3        4.22        3.30      1.14 o 
  -4   8   3       18.87       18.78      2.01 o 
  -3   8   3        3.30        4.79      1.48 o 
  -2   8   3       82.58       74.31      2.21 o 
  -1   8   3       34.44       31.94      1.53 o 
   0   8   3       41.83       39.54      1.57 o 
   1   8   3       26.95       28.53      1.09 o 
   2   8   3       70.30       67.22      2.56 o 
   3   8   3        0.56        0.52      0.47 o 
   4   8   3        1.21        0.63      0.50 o 
   5   8   3       64.11       58.16      1.73 o 
   6   8   3        9.71       12.08      1.15 o 
   7   8   3        1.25        2.28      0.76 o 
   8   8   3       26.02       28.63      2.33 o 
   9   8   3        4.25        7.24      1.45 o 
  10   8   3        0.15        0.31      1.29 o 
  -7   9   3        1.68        1.56      1.60 o 
  -6   9   3        1.00        1.46      1.20 o 
  -5   9   3       31.56       34.98      2.07 o 
  -4   9   3       14.60       16.45      1.51 o 
  -3   9   3       38.72       33.56      1.86 o 
  -2   9   3        2.48        3.10      0.85 o 
  -1   9   3      155.82      141.78      3.14 o 
   0   9   3        0.09        0.00      0.55 o 
   1   9   3       15.03       17.32      1.28 o 
   2   9   3       13.38       12.53      0.99 o 
   3   9   3        5.49        7.41      0.81 o 
   4   9   3        4.14        5.07      0.75 o 
   5   9   3        7.42        7.89      1.00 o 
   6   9   3       49.86       49.94      1.95 o 
   7   9   3        9.36       11.84      1.28 o 
   8   9   3        8.06       10.47      1.60 o 
   9   9   3        0.25        0.00      1.14 o 
  -6  10   3        2.80        2.78      1.33 o 
  -5  10   3        7.04        4.49      1.43 o 
  -4  10   3       11.61       10.97      1.81 o 
  -3  10   3        3.90        2.45      1.24 o 
  -2  10   3        0.06        0.82      1.17 o 
  -1  10   3        0.54        0.00      1.00 o 
   0  10   3       12.90       13.58      1.68 o 
   1  10   3      115.71      116.28      3.86 o 
   2  10   3        0.56        0.75      0.96 o 
   3  10   3        8.23       11.18      1.96 o 
   4  10   3        7.06        7.03      1.07 o 
   5  10   3        9.81       10.47      1.55 o 
   6  10   3       18.17       23.06      2.06 o 
   7  10   3        3.44        5.69      1.99 o 
   8  10   3        2.75        5.88      2.15 o 
  -5  11   3        0.36        1.23      1.31 o 
  -4  11   3       10.27       14.38      2.07 o 
  -3  11   3        0.42        0.00      0.98 o 
  -2  11   3        0.90        1.61      1.22 o 
  -1  11   3       11.98       11.05      1.78 o 
   0  11   3       18.53       16.17      2.04 o 
   1  11   3       33.31       36.81      2.65 o 
   2  11   3        4.10        7.80      1.58 o 
   3  11   3        9.04       10.76      1.66 o 
   4  11   3       35.75       37.85      2.55 o 
   5  11   3       27.60       31.10      2.35 o 
   6  11   3       14.56       18.05      1.99 o 
   7  11   3       10.93        8.75      2.39 o 
  -4  12   3        0.24        0.00      1.32 o 
  -3  12   3        5.14        8.20      1.85 o 
  -2  12   3        0.00        0.00      1.27 o 
  -1  12   3        3.23        0.64      1.23 o 
   0  12   3        0.00        0.00      1.21 o 
   1  12   3        0.68        0.00      1.47 o 
   2  12   3        8.38        8.12      1.77 o 
   3  12   3        4.40        4.20      1.46 o 
   4  12   3       15.98       16.09      2.74 o 
   5  12   3       18.30       17.45      3.00 o 
   6  12   3        0.54        0.57      1.23 o 
  -2  13   3        0.77        2.08      1.64 o 
  -1  13   3        1.28        3.36      1.67 o 
   0  13   3        0.00        0.00      1.23 o 
   1  13   3        0.83        1.15      1.41 o 
   2  13   3        1.75        1.93      1.40 o 
   3  13   3       14.38       12.82      2.08 o 
   4  13   3        1.91        3.02      1.98 o 
  -2 -11   4        6.72        6.71      1.65 o 
  -1 -11   4        0.00        0.00      0.89 o 
   0 -11   4        0.00        0.00      0.85 o 
   1 -11   4        2.93        1.82      1.00 o 
   2 -11   4        0.01        0.47      0.99 o 
   3 -11   4        2.55        4.07      1.45 o 
   4 -11   4        0.00        0.13      1.18 o 
  -4 -10   4       10.21       14.13      2.14 o 
  -3 -10   4        3.63        5.45      1.50 o 
  -2 -10   4        0.01        1.16      1.00 o 
  -1 -10   4        0.00        1.24      0.82 o 
   0 -10   4       22.85       23.69      1.79 o 
   1 -10   4        0.77        2.42      0.88 o 
   2 -10   4        0.86        1.50      0.90 o 
   3 -10   4        6.33        6.28      1.21 o 
   4 -10   4        4.55        5.33      2.53 o 
   5 -10   4        5.84        8.54      1.65 o 
   6 -10   4        2.90        3.68      1.48 o 
  -5  -9   4        0.01        0.64      1.13 o 
  -4  -9   4        0.23        0.00      0.91 o 
  -3  -9   4        1.24        1.94      1.08 o 
  -2  -9   4        0.31        0.59      0.93 o 
  -1  -9   4       18.87       17.46      1.53 o 
   0  -9   4        3.26        2.45      0.89 o 
   1  -9   4       15.11       17.23      1.52 o 
   2  -9   4        5.40        3.65      0.94 o 
   3  -9   4        1.98        2.69      0.88 o 
   4  -9   4        0.99        2.36      0.90 o 
   5  -9   4        0.52        2.28      1.12 o 
   6  -9   4        0.00        0.00      0.98 o 
   7  -9   4        2.51        2.38      1.28 o 
  -6  -8   4        0.89        1.70      1.35 o 
  -5  -8   4        8.48        9.15      1.69 o 
  -4  -8   4        2.69        4.29      1.61 o 
  -3  -8   4        4.69        4.69      1.20 o 
  -2  -8   4       15.70       16.34      1.81 o 
  -1  -8   4       10.34        9.56      1.16 o 
   0  -8   4        9.35        9.23      1.11 o 
   1  -8   4        1.30        1.64      0.76 o 
   2  -8   4       24.37       23.12      2.14 o 
   3  -8   4        8.36        8.53      1.48 o 
   4  -8   4       11.30       12.18      1.30 o 
   5  -8   4       10.39       10.03      1.23 o 
   6  -8   4        2.89        1.97      0.87 o 
   7  -8   4        1.27        0.06      1.00 o 
   8  -8   4        0.93        2.24      1.17 o 
  -7  -7   4        5.90        6.94      1.77 o 
  -6  -7   4        6.19        5.89      1.58 o 
  -5  -7   4       56.15       58.53      3.18 o 
  -4  -7   4       18.47       14.68      1.95 o 
  -3  -7   4        0.85        0.37      0.79 o 
  -2  -7   4        0.05        0.15      0.87 o 
  -1  -7   4        0.05        0.00      0.54 o 
   0  -7   4       44.70       41.71      2.02 o 
   1  -7   4        4.35        3.70      0.81 o 
   2  -7   4      102.85       97.38      2.63 o 
   3  -7   4       34.19       34.78      2.03 o 
   4  -7   4        0.79        0.51      0.66 o 
   5  -7   4       31.52       35.69      1.84 o 
   6  -7   4        1.24        2.53      0.81 o 
   7  -7   4        2.65        3.04      0.90 o 
   8  -7   4        3.38        0.08      1.33 o 
   9  -7   4        0.03        0.00      1.52 o 
  -7  -6   4       15.71       14.35      1.98 o 
  -6  -6   4        0.40        0.00      0.88 o 
  -5  -6   4        6.07        6.72      1.58 o 
  -4  -6   4       30.39       26.60      3.71 o 
  -3  -6   4       71.29       66.36      2.78 o 
  -2  -6   4        0.65        0.94      0.88 o 
  -1  -6   4        9.30        9.40      0.99 o 
   0  -6   4       35.63       31.49      1.48 o 
   1  -6   4        2.25        2.73      0.73 o 
   2  -6   4       66.53       61.96      1.97 o 
   3  -6   4        1.37        0.69      0.80 o 
   4  -6   4       30.15       23.56      1.44 o 
   5  -6   4        6.97        7.21      0.97 o 
   6  -6   4       35.33       31.79      1.70 o 
   7  -6   4        2.78        2.65      0.80 o 
   8  -6   4        3.13        3.29      0.91 o 
   9  -6   4        2.14        0.80      1.60 o 
  -8  -5   4        6.45        5.06      2.26 o 
  -7  -5   4       24.13       24.48      2.36 o 
  -6  -5   4        3.42        2.20      2.29 o 
  -5  -5   4        0.16        0.39      0.78 o 
  -4  -5   4      312.17      313.58      6.49 o 
  -3  -5   4      596.70      592.50     12.34 o 
  -2  -5   4       97.78       92.42      3.58 o 
  -1  -5   4        9.95        9.65      0.91 o 
   0  -5   4       23.61       23.60      1.27 o 
   1  -5   4        0.39        0.47      0.43 o 
   2  -5   4       96.90       97.60      2.31 o 
   3  -5   4        1.25        1.26      0.52 o 
   4  -5   4        0.11        0.03      0.55 o 
   5  -5   4       72.88       67.14      2.03 o 
   6  -5   4       46.47       52.75      4.06 o 
   7  -5   4        3.25        3.47      0.83 o 
   8  -5   4        5.86        6.43      1.02 o 
   9  -5   4        0.51        2.47      1.12 o 
  -8  -4   4        0.64        0.64      1.30 o 
  -7  -4   4       24.22       29.96      2.77 o 
  -6  -4   4        3.40        5.16      1.38 o 
  -5  -4   4        0.19        0.31      0.64 o 
  -4  -4   4      217.65      214.52      3.84 o 
  -3  -4   4       21.78       26.22      1.37 o 
  -2  -4   4       53.20       53.45      1.33 o 
  -1  -4   4       42.31       41.62      1.39 o 
   0  -4   4       41.97       38.10      1.70 o 
   1  -4   4      228.37      218.97      3.43 o 
   2  -4   4       16.27       18.81      1.07 o 
   3  -4   4       18.32       18.92      1.11 o 
   4  -4   4       15.33       15.46      0.80 o 
   5  -4   4       53.80       55.02      1.75 o 
   6  -4   4      103.21      100.38      2.07 o 
   7  -4   4        3.47        1.35      0.53 o 
   8  -4   4       82.28       77.39      4.08 o 
   9  -4   4        2.95        5.20      1.00 o 
  10  -4   4       12.95       14.59      1.94 o 
  -9  -3   4        7.82        9.71      1.47 o 
  -8  -3   4        1.88        1.53      0.92 o 
  -7  -3   4        3.38        1.96      1.01 o 
  -6  -3   4        0.03        0.81      0.81 o 
  -5  -3   4      192.93      173.99      7.87 o 
  -4  -3   4      238.81      208.69      3.67 o 
  -3  -3   4       76.15       73.96      2.32 o 
  -2  -3   4      314.30      298.48      3.44 o 
  -1  -3   4      281.10      272.64      3.14 o 
   0  -3   4     1626.78     1795.41     13.99 o 
   1  -3   4      802.39      904.64      7.60 o 
   2  -3   4       49.27       40.26      1.03 o 
   3  -3   4       32.25       35.76      0.93 o 
   4  -3   4        0.06        0.00      0.30 o 
   5  -3   4       19.99       23.84      0.97 o 
   6  -3   4       62.47       67.63      2.01 o 
   7  -3   4        6.57        7.43      0.76 o 
   8  -3   4       38.66       38.96      2.20 o 
   9  -3   4        9.32       15.31      1.82 o 
  10  -3   4       12.45       16.31      2.01 o 
  11  -3   4        7.26        6.86      1.67 o 
  -9  -2   4        0.03        0.30      0.89 o 
  -8  -2   4        2.74        2.50      0.89 o 
  -7  -2   4       34.18       33.92      1.95 o 
  -6  -2   4        0.15        0.51      0.66 o 
  -5  -2   4        7.42        9.60      1.34 o 
  -4  -2   4       24.26       21.00      1.30 o 
  -3  -2   4       18.06       17.68      0.81 o 
  -2  -2   4       20.83       28.94      0.90 o 
  -1  -2   4        0.09        0.33      0.27 o 
   0  -2   4        0.08        0.00      0.22 o 
   1  -2   4        8.81       11.65      0.54 o 
   2  -2   4      308.59      315.37      3.59 o 
   3  -2   4      264.04      295.37      3.14 o 
   4  -2   4      205.59      225.02      2.70 o 
   5  -2   4        0.10        0.35      0.31 o 
   6  -2   4       32.71       34.70      1.11 o 
   7  -2   4        0.94        0.34      0.43 o 
   8  -2   4      172.71      194.07      3.74 o 
   9  -2   4        1.62        1.24      0.99 o 
  10  -2   4        0.72        3.74      2.77 o 
  11  -2   4        1.31        2.03      1.73 o 
  -9  -1   4        5.20        4.34      1.30 o 
  -8  -1   4        0.11        0.54      0.74 o 
  -7  -1   4        0.44        0.38      0.70 o 
  -6  -1   4      667.69      673.58      8.40 o 
  -5  -1   4       19.45       20.98      1.34 o 
  -4  -1   4        0.01        1.35      0.52 o 
  -3  -1   4       29.94       36.68      1.29 o 
  -2  -1   4      532.18      618.46      6.08 o 
  -1  -1   4      723.85      807.72      6.89 o 
   0  -1   4      125.33      118.59      1.66 o 
   1  -1   4       48.22       48.80      0.96 o 
   2  -1   4      605.35      635.59      5.47 o 
   3  -1   4        8.01        7.50      0.72 o 
   4  -1   4        0.69        0.35      0.27 o 
   5  -1   4        1.40        3.41      0.55 o 
   6  -1   4        3.67        3.79      0.49 o 
   7  -1   4       53.31       52.71      1.41 o 
   8  -1   4       28.08       26.09      1.49 o 
   9  -1   4      144.46      144.38      4.34 o 
  10  -1   4        0.33        0.00      1.24 o 
  11  -1   4        0.29        0.92      1.65 o 
  12  -1   4        0.42        0.51      1.43 o 
  -9   0   4        8.07       10.25      1.74 o 
  -8   0   4       35.12       36.40      2.67 o 
  -7   0   4        0.95        0.52      0.68 o 
  -6   0   4        8.55        8.99      1.03 o 
  -5   0   4       83.08       83.19      4.99 o 
  -4   0   4       29.26       30.03      1.34 o 
  -3   0   4      463.85      454.80      4.57 o 
  -2   0   4       89.81       88.88      1.51 o 
  -1   0   4       33.71       33.25      1.50 o 
   0   0   4      128.93      129.40      1.72 o 
   1   0   4        2.48        1.62      0.28 o 
   2   0   4      377.14      379.29      4.75 o 
   3   0   4      286.17      319.90      3.11 o 
   4   0   4       59.34       61.17      1.09 o 
   5   0   4       94.21      105.27      1.81 o 
   6   0   4        4.99        5.67      0.52 o 
   7   0   4      210.64      203.56      2.86 o 
   8   0   4       33.65       31.41      1.52 o 
   9   0   4       87.39       86.83      3.37 o 
  10   0   4        5.33        6.12      1.50 o 
  11   0   4        0.05        0.00      2.41 o 
  12   0   4        0.28        1.79      1.55 o 
  -9   1   4        0.25        1.33      1.23 o 
  -8   1   4       32.69       31.43      2.54 o 
  -7   1   4       75.77       73.01      3.32 o 
  -6   1   4        8.05       10.40      2.12 o 
  -5   1   4       46.49       53.74      1.78 o 
  -4   1   4       23.45       23.22      0.92 o 
  -3   1   4      197.90      184.99      2.53 o 
  -2   1   4       46.65       42.97      1.13 o 
  -1   1   4       10.27        9.54      0.53 o 
   0   1   4      679.52      714.41      6.01 o 
   1   1   4       49.55       49.33      0.92 o 
   2   1   4       61.55       53.26      1.24 o 
   3   1   4      797.01      863.34      8.49 o 
   4   1   4      649.75      691.20      7.54 o 
   5   1   4       57.39       50.67      1.06 o 
   6   1   4       16.55       15.95      1.15 o 
   7   1   4        0.40        0.00      0.35 o 
   8   1   4      185.91      173.57      4.50 o 
   9   1   4      114.69      114.67      5.25 o 
  10   1   4        0.56        0.10      1.12 o 
  11   1   4        0.60        3.02      1.38 o 
  12   1   4        3.24        7.75      1.85 o 
  -9   2   4        6.35        9.63      1.68 o 
  -8   2   4       15.85       17.92      2.05 o 
  -7   2   4       10.87       14.04      1.66 o 
  -6   2   4        0.08        0.00      0.65 o 
  -5   2   4       62.37       59.09      1.83 o 
  -4   2   4       84.30       86.16      1.69 o 
  -3   2   4       95.75       84.89      1.55 o 
  -2   2   4        4.72        4.38      0.42 o 
  -1   2   4        3.54        4.84      0.49 o 
   0   2   4      338.22      335.00      3.27 o 
   1   2   4      311.29      336.58      3.21 o 
   2   2   4       11.67        9.49      0.59 o 
   3   2   4      895.57      975.27      9.49 o 
   4   2   4      456.65      461.70      4.25 o 
   5   2   4       77.93       82.27      1.88 o 
   6   2   4       42.32       46.33      1.15 o 
   7   2   4        7.42        8.70      0.92 o 
   8   2   4       99.26      105.97      3.54 o 
   9   2   4       19.00       16.77      1.87 o 
  10   2   4        1.44        0.04      1.04 o 
  11   2   4        0.39        0.00      1.14 o 
  12   2   4       10.07       10.92      2.16 o 
  -9   3   4        4.40        3.02      2.58 o 
  -8   3   4       56.77       66.36      3.19 o 
  -7   3   4        0.33        0.14      0.83 o 
  -6   3   4        1.81        3.06      1.01 o 
  -5   3   4        7.68       10.84      1.33 o 
  -4   3   4       14.29       15.56      1.07 o 
  -3   3   4      123.70      123.52      2.29 o 
  -2   3   4       11.14       14.37      0.66 o 
  -1   3   4       56.48       46.19      1.27 o 
   0   3   4       59.40       56.31      1.01 o 
   1   3   4      188.97      184.82      2.12 o 
   2   3   4      176.28      176.21      2.68 o 
   3   3   4      689.35      697.78      6.00 o 
   4   3   4      252.88      248.68      3.12 o 
   5   3   4      639.90      648.95      5.93 o 
   6   3   4      673.75      722.20      6.65 o 
   7   3   4       11.29        9.86      1.79 o 
   8   3   4       27.31       27.34      2.11 o 
   9   3   4       25.71       28.99      2.37 o 
  10   3   4        4.01        4.48      2.14 o 
  11   3   4        0.54        0.05      2.85 o 
  12   3   4        2.50        2.81      1.54 o 
  -9   4   4        6.12        4.94      2.32 o 
  -8   4   4        3.01        3.06      1.62 o 
  -7   4   4        5.13        6.35      1.29 o 
  -6   4   4        7.37        7.29      1.30 o 
  -5   4   4      146.52      134.52      3.09 o 
  -4   4   4        2.81        1.88      1.09 o 
  -3   4   4        9.29        9.33      1.06 o 
  -2   4   4       22.18       24.74      1.10 o 
  -1   4   4      292.19      303.90      4.03 o 
   0   4   4      153.81      169.56      2.65 o 
   1   4   4      253.25      276.59      2.93 o 
   2   4   4      166.96      159.97      2.05 o 
   3   4   4       27.70       33.08      0.88 o 
   4   4   4      123.61      131.51      1.92 o 
   5   4   4      216.76      204.77      2.79 o 
   6   4   4      591.49      605.95      5.94 o 
   7   4   4      218.31      208.11      4.79 o 
   8   4   4       47.57       48.17      6.10 o 
   9   4   4       60.00       62.55      2.93 o 
  10   4   4        3.58        4.28      3.72 o 
  11   4   4        0.03        0.00      1.09 o 
  -9   5   4        0.04        0.73      1.54 o 
  -8   5   4        2.40        0.63      1.53 o 
  -7   5   4        8.31        9.27      1.53 o 
  -6   5   4       12.11       12.85      2.38 o 
  -5   5   4      323.02      322.56      6.93 o 
  -4   5   4       12.77       11.76      1.10 o 
  -3   5   4       61.24       64.45      1.92 o 
  -2   5   4       36.56       37.65      1.41 o 
  -1   5   4       18.94       21.71      1.11 o 
   0   5   4        1.32        4.20      0.73 o 
   1   5   4      162.23      184.98      2.32 o 
   2   5   4      436.33      460.34      4.51 o 
   3   5   4      122.44      139.86      2.06 o 
   4   5   4       48.11       43.53      1.14 o 
   5   5   4        5.35        7.24      0.64 o 
   6   5   4      103.83       96.66      1.88 o 
   7   5   4       66.03       56.75      2.55 o 
   8   5   4       41.38       45.58      2.61 o 
   9   5   4       14.76       15.36      1.88 o 
  10   5   4        3.14        2.20      1.21 o 
  11   5   4        4.51        4.14      1.87 o 
  -8   6   4        0.78        1.40      1.19 o 
  -7   6   4        0.13        1.09      0.97 o 
  -6   6   4       28.75       27.03      2.26 o 
  -5   6   4       96.84       90.41      3.19 o 
  -4   6   4        5.24        5.21      0.92 o 
  -3   6   4       88.36       81.45      2.26 o 
  -2   6   4       37.99       38.87      2.11 o 
  -1   6   4      130.09      128.99      2.60 o 
   0   6   4       39.45       41.83      1.41 o 
   1   6   4       40.69       43.74      1.25 o 
   2   6   4      107.33       87.02      1.63 o 
   3   6   4        5.53        5.56      0.55 o 
   4   6   4        1.66        2.84      0.48 o 
   5   6   4        9.68        8.66      0.80 o 
   6   6   4        5.44        6.89      0.73 o 
   7   6   4        1.32        2.96      0.98 o 
   8   6   4       18.58       18.66      4.59 o 
   9   6   4        2.09        1.76      1.07 o 
  10   6   4        8.27       12.44      1.88 o 
  11   6   4        1.90        4.01      2.31 o 
  -8   7   4        2.81        0.52      1.12 o 
  -7   7   4        2.85        4.28      1.29 o 
  -6   7   4        0.54        0.65      1.41 o 
  -5   7   4        4.03        5.58      1.00 o 
  -4   7   4       17.09       18.91      1.50 o 
  -3   7   4      128.60      112.44      3.30 o 
  -2   7   4        8.86       10.61      1.04 o 
  -1   7   4       45.28       39.66      1.53 o 
   0   7   4       60.16       53.58      1.71 o 
   1   7   4        0.18        0.27      0.33 o 
   2   7   4       12.71       13.61      0.81 o 
   3   7   4        2.59        3.45      0.54 o 
   4   7   4      155.86      150.42      2.77 o 
   5   7   4        7.23        7.19      0.74 o 
   6   7   4       11.70       10.42      0.87 o 
   7   7   4        5.14        5.40      1.10 o 
   8   7   4        0.80        0.00      0.91 o 
   9   7   4        0.07        2.07      1.29 o 
  10   7   4       23.21       27.42      2.64 o 
  -7   8   4        3.76        6.97      1.57 o 
  -6   8   4        0.38        1.43      0.84 o 
  -5   8   4        1.70        2.11      1.31 o 
  -4   8   4        3.57        3.64      0.92 o 
  -3   8   4       22.17       23.92      2.23 o 
  -2   8   4       37.37       37.71      1.75 o 
  -1   8   4        2.90        1.87      0.66 o 
   0   8   4       52.80       50.00      3.20 o 
   1   8   4        5.53        7.00      0.87 o 
   2   8   4        1.16        1.62      0.48 o 
   3   8   4        0.29        0.00      0.57 o 
   4   8   4        0.25        0.23      0.45 o 
   5   8   4        9.68       11.17      0.90 o 
   6   8   4        8.76        8.02      0.95 o 
   7   8   4       36.70       34.89      4.17 o 
   8   8   4       54.14       49.88      2.71 o 
   9   8   4       20.32       23.34      3.92 o 
  10   8   4       19.31       20.94      4.52 o 
  -7   9   4        0.18        2.12      1.33 o 
  -6   9   4        0.23        0.71      0.99 o 
  -5   9   4        0.07        0.72      0.83 o 
  -4   9   4       13.62       12.25      1.37 o 
  -3   9   4       21.99       20.17      4.83 o 
  -2   9   4      125.86      113.85      3.70 o 
  -1   9   4       36.44       37.63      1.80 o 
   0   9   4      114.82      105.43      3.13 o 
   1   9   4       10.42       12.62      1.18 o 
   2   9   4       23.27       22.81      1.45 o 
   3   9   4       44.26       44.86      1.53 o 
   4   9   4        0.37        0.78      0.51 o 
   5   9   4        7.45        7.49      0.86 o 
   6   9   4        0.45        1.16      0.68 o 
   7   9   4        1.55        1.47      1.52 o 
   8   9   4        0.25        1.12      1.01 o 
   9   9   4        3.01        2.50      1.18 o 
  -6  10   4        0.61        2.35      1.88 o 
  -5  10   4        3.07        1.11      1.43 o 
  -4  10   4       40.84       45.22      3.05 o 
  -3  10   4       10.32        9.23      2.22 o 
  -2  10   4        0.13        1.84      0.78 o 
  -1  10   4        6.20        5.16      1.05 o 
   0  10   4        0.95        0.94      0.73 o 
   1  10   4        0.56        0.02      0.64 o 
   2  10   4       42.77       41.06      1.83 o 
   3  10   4        7.19        7.92      1.02 o 
   4  10   4       14.37       15.93      1.37 o 
   5  10   4       54.08       56.05      1.80 o 
   6  10   4       18.31       19.47      1.53 o 
   7  10   4        7.81        8.10      1.48 o 
   8  10   4        6.61        8.40      2.69 o 
  -5  11   4        2.66        4.43      1.59 o 
  -4  11   4        0.72        1.54      1.21 o 
  -3  11   4       10.51       10.93      1.91 o 
  -2  11   4        0.14        0.60      1.31 o 
  -1  11   4        1.78        1.32      1.19 o 
   0  11   4        0.40        0.00      0.94 o 
   1  11   4      139.20      156.05      6.50 o 
   2  11   4        6.13        9.26      1.59 o 
   3  11   4        3.79        2.78      1.43 o 
   4  11   4        1.86        1.48      1.24 o 
   5  11   4       11.76       14.21      2.49 o 
   6  11   4        0.01        0.69      1.45 o 
   7  11   4        9.24        8.54      2.41 o 
  -3  12   4        0.00        1.74      1.39 o 
  -2  12   4        0.00        1.32      1.28 o 
  -1  12   4        1.18        0.07      1.73 o 
   0  12   4       11.85       12.10      1.99 o 
   1  12   4        3.50        1.60      1.30 o 
   2  12   4        0.53        2.85      3.33 o 
   3  12   4        1.01        0.46      1.16 o 
   4  12   4        7.97        8.98      1.68 o 
   5  12   4        0.00        0.71      1.61 o 
  -1  13   4        1.33        2.92      2.09 o 
   0  13   4        1.41        0.25      1.38 o 
   1  13   4        0.01        0.00      1.28 o 
   2  13   4        1.09        1.00      1.94 o 
   3  13   4        0.70        1.35      2.18 o 
   4  13   4        0.70        0.00      1.36 o 
   0 -11   5        1.58        1.72      1.45 o 
   1 -11   5        0.23        1.44      1.35 o 
   2 -11   5        3.42        5.46      1.29 o 
   3 -11   5        0.00        1.15      1.11 o 
  -3 -10   5        1.76        1.41      1.29 o 
  -2 -10   5        0.29        0.00      1.03 o 
  -1 -10   5        0.23        0.89      1.06 o 
   0 -10   5        0.40        1.38      0.92 o 
   1 -10   5        4.65        7.35      1.25 o 
   2 -10   5        0.85        2.21      1.01 o 
   3 -10   5        9.04        8.75      1.32 o 
   4 -10   5        0.20        0.81      0.96 o 
   5 -10   5       13.45       17.22      2.21 o 
  -4  -9   5        4.49        8.86      3.15 o 
  -3  -9   5        0.62        3.08      1.18 o 
  -2  -9   5        0.38        1.10      0.93 o 
  -1  -9   5       25.09       28.63      2.49 o 
   0  -9   5       20.86       18.81      1.76 o 
   1  -9   5        1.29        2.01      0.99 o 
   2  -9   5        0.23        0.51      0.78 o 
   3  -9   5       25.15       25.38      1.85 o 
   4  -9   5        1.33        2.70      1.07 o 
   5  -9   5        0.22        1.25      0.90 o 
   6  -9   5        9.11       12.33      1.87 o 
   7  -9   5        0.11        0.08      1.14 o 
  -5  -8   5        0.20        1.14      1.21 o 
  -4  -8   5        0.63        0.00      0.96 o 
  -3  -8   5        0.25        1.23      0.99 o 
  -2  -8   5        0.21        0.63      0.88 o 
  -1  -8   5        1.67        1.47      0.72 o 
   0  -8   5        3.22        3.12      0.88 o 
   1  -8   5       12.94       14.57      1.60 o 
   2  -8   5        0.68        1.48      0.81 o 
   3  -8   5        8.90       10.15      1.51 o 
   4  -8   5        1.75        4.51      0.99 o 
   5  -8   5       15.85       16.77      1.55 o 
   6  -8   5        1.36        2.34      1.42 o 
   7  -8   5        0.00        1.02      1.10 o 
   8  -8   5        0.32        0.50      1.78 o 
  -6  -7   5        2.45        0.95      2.02 o 
  -5  -7   5       98.79       86.34      3.80 o 
  -4  -7   5       30.86       26.07      2.43 o 
  -3  -7   5       17.48       17.02      2.25 o 
  -2  -7   5       10.26        9.82      1.43 o 
  -1  -7   5       22.91       20.40      1.62 o 
   0  -7   5        2.36        2.07      0.86 o 
   1  -7   5        0.46        0.72      0.81 o 
   2  -7   5        0.08        0.00      0.62 o 
   3  -7   5        3.56        2.24      1.15 o 
   4  -7   5       87.95       87.07      2.65 o 
   5  -7   5        6.10        5.30      0.97 o 
   6  -7   5        0.16        0.43      0.73 o 
   7  -7   5        0.10        0.00      0.77 o 
   8  -7   5        2.23        2.99      1.28 o 
   9  -7   5        0.36        0.87      1.67 o 
  -7  -6   5        2.43        1.92      1.43 o 
  -6  -6   5        2.87        4.30      1.39 o 
  -5  -6   5       33.87       29.29      2.50 o 
  -4  -6   5        1.21        1.97      1.03 o 
  -3  -6   5       16.15       13.01      1.63 o 
  -2  -6   5       58.17       47.35      2.37 o 
  -1  -6   5        1.01        1.01      0.60 o 
   0  -6   5       21.58       22.55      1.44 o 
   1  -6   5        3.76        3.06      0.73 o 
   2  -6   5        0.00        0.27      0.56 o 
   3  -6   5       72.01       72.12      2.26 o 
   4  -6   5       20.65       15.15      1.27 o 
   5  -6   5      134.96      128.77      3.08 o 
   6  -6   5        0.00        0.64      0.68 o 
   7  -6   5       27.15       26.33      1.71 o 
   8  -6   5        0.20        1.33      1.04 o 
   9  -6   5        3.52        3.93      1.38 o 
  10  -6   5        1.00        2.31      1.87 o 
  -7  -5   5        1.83        4.50      1.47 o 
  -6  -5   5        2.25        2.78      1.14 o 
  -5  -5   5       17.96       19.80      2.04 o 
  -4  -5   5       34.10       28.21      2.22 o 
  -3  -5   5      524.15      491.01     10.15 o 
  -2  -5   5      226.34      228.23      3.97 o 
  -1  -5   5       28.41       28.27      1.47 o 
   0  -5   5        3.82        3.14      0.66 o 
   1  -5   5       74.14       78.44      4.27 o 
   2  -5   5        7.97        7.84      0.87 o 
   3  -5   5        8.70        9.41      0.98 o 
   4  -5   5        7.58        6.64      0.86 o 
   5  -5   5      283.73      286.37      5.64 o 
   6  -5   5       22.19       19.85      1.41 o 
   7  -5   5      162.03      152.35      4.38 o 
   8  -5   5        7.16        7.99      1.44 o 
   9  -5   5        0.00        0.36      2.08 o 
  10  -5   5        0.30        0.00      1.62 o 
  -8  -4   5        4.34        4.25      1.50 o 
  -7  -4   5        3.51        1.76      1.56 o 
  -6  -4   5       16.67       19.48      2.35 o 
  -5  -4   5        2.65        3.81      0.86 o 
  -4  -4   5        7.32        6.38      0.95 o 
  -3  -4   5      321.06      303.20      4.65 o 
  -2  -4   5      148.98      146.47      2.89 o 
  -1  -4   5       36.95       35.77      1.40 o 
   0  -4   5       15.44       16.64      1.14 o 
   1  -4   5       13.46       12.48      0.99 o 
   2  -4   5       18.85       21.23      1.21 o 
   3  -4   5       10.92       10.95      0.94 o 
   4  -4   5        0.80        0.75      0.49 o 
   5  -4   5        0.53        0.32      0.61 o 
   6  -4   5       65.52       61.49      3.67 o 
   7  -4   5        8.91       10.67      1.43 o 
   8  -4   5       94.94       97.15      5.12 o 
   9  -4   5        6.41        7.52      2.41 o 
  10  -4   5        0.01        0.54      1.53 o 
  11  -4   5        3.82        4.32      2.25 o 
  -8  -3   5       13.97       13.68      1.89 o 
  -7  -3   5       27.53       28.77      2.95 o 
  -6  -3   5       34.84       36.98      2.04 o 
  -5  -3   5        0.87        0.25      0.63 o 
  -4  -3   5        6.04        6.83      0.91 o 
  -3  -3   5       30.70       28.95      1.67 o 
  -2  -3   5       13.95       12.04      0.77 o 
  -1  -3   5      203.57      197.37      5.06 o 
   0  -3   5       38.45       36.51      1.84 o 
   1  -3   5      175.26      170.68      2.24 o 
   2  -3   5       34.30       27.33      0.81 o 
   3  -3   5       26.31       38.82      1.36 o 
   4  -3   5       18.99       20.03      1.36 o 
   5  -3   5       85.76       86.42      1.92 o 
   6  -3   5       14.26       16.62      0.94 o 
   7  -3   5       43.60       39.63      1.63 o 
   8  -3   5      109.47      107.59      2.82 o 
   9  -3   5       15.86       16.24      1.45 o 
  10  -3   5       16.74       18.35      2.11 o 
  11  -3   5        0.45        0.00      1.62 o 
  -8  -2   5        8.14        6.20      1.24 o 
  -7  -2   5       10.99        9.29      1.21 o 
  -6  -2   5        0.36        0.00      0.63 o 
  -5  -2   5        8.93        6.97      0.96 o 
  -4  -2   5       53.61       48.20      1.75 o 
  -3  -2   5       73.30       66.39      1.90 o 
  -2  -2   5       10.25       14.00      0.79 o 
  -1  -2   5       97.81       93.28      1.68 o 
   0  -2   5       13.65       17.81      0.75 o 
   1  -2   5      139.60      146.51      2.13 o 
   2  -2   5       85.43       93.26      1.99 o 
   3  -2   5        1.53        3.45      0.42 o 
   4  -2   5        5.68        8.16      0.59 o 
   5  -2   5        0.07        0.00      0.34 o 
   6  -2   5      187.15      177.82      3.93 o 
   7  -2   5       23.33       21.11      1.33 o 
   8  -2   5       39.00       37.74      1.80 o 
   9  -2   5        0.06        0.00      0.71 o 
  10  -2   5        5.54        6.21      1.47 o 
  11  -2   5       26.93       33.70      3.15 o 
  -8  -1   5        3.20        3.61      1.27 o 
  -7  -1   5        1.39        0.92      0.78 o 
  -6  -1   5        0.16        0.00      0.60 o 
  -5  -1   5       60.33       55.47      2.39 o 
  -4  -1   5       52.27       50.29      1.74 o 
  -3  -1   5        2.48        4.44      0.71 o 
  -2  -1   5        2.56        4.23      1.43 o 
  -1  -1   5      205.27      191.16      2.95 o 
   0  -1   5        1.43        1.03      0.30 o 
   1  -1   5       58.43       60.43      1.20 o 
   2  -1   5       28.24       28.38      1.25 o 
   3  -1   5        3.51        4.12      0.41 o 
   4  -1   5      586.27      604.61      5.53 o 
   5  -1   5        2.13        2.40      0.40 o 
   6  -1   5       83.97       79.53      1.59 o 
   7  -1   5       66.64       65.30      2.00 o 
   8  -1   5        2.07        1.88      0.71 o 
   9  -1   5       11.13       13.66      2.76 o 
  10  -1   5        6.97        6.97      1.49 o 
  11  -1   5        1.58        2.20      1.33 o 
  12  -1   5        6.87        7.08      1.91 o 
  -9   0   5       11.23       14.80      2.49 o 
  -8   0   5        0.29        0.77      1.09 o 
  -7   0   5        0.12        0.00      0.83 o 
  -6   0   5      162.88      158.35      3.51 o 
  -5   0   5       65.98       64.78      2.23 o 
  -4   0   5        3.78        2.93      0.65 o 
  -3   0   5        0.93        1.40      0.37 o 
  -2   0   5       14.21       15.01      0.79 o 
  -1   0   5      331.58      341.88      3.66 o 
   0   0   5      376.78      392.26      3.93 o 
   1   0   5        0.55        0.44      0.24 o 
   2   0   5       37.27       40.80      1.15 o 
   3   0   5        4.24        3.43      0.49 o 
   4   0   5      673.20      702.82      6.12 o 
   5   0   5        5.42        5.29      0.43 o 
   6   0   5        0.00        0.00      0.46 o 
   7   0   5      137.46      128.57      2.79 o 
   8   0   5       61.53       63.46      3.17 o 
   9   0   5      177.40      171.77      4.73 o 
  10   0   5       19.55       21.32      2.23 o 
  11   0   5        9.64        8.30      1.72 o 
  12   0   5        3.37        4.45      3.01 o 
  -9   1   5        5.21        6.70      1.60 o 
  -8   1   5        8.83        9.04      1.70 o 
  -7   1   5       61.00       65.32      5.66 o 
  -6   1   5        3.93        6.34      1.22 o 
  -5   1   5        5.67        6.08      0.86 o 
  -4   1   5       42.27       39.57      1.48 o 
  -3   1   5       21.82       24.00      1.16 o 
  -2   1   5        5.29        5.45      0.51 o 
  -1   1   5       93.72      100.76      3.31 o 
   0   1   5        2.54        4.04      0.41 o 
   1   1   5       80.75       87.84      1.42 o 
   2   1   5      326.31      308.73      3.11 o 
   3   1   5       79.00       74.28      1.68 o 
   4   1   5      547.67      636.87      9.65 o 
   5   1   5       56.58       63.08      2.80 o 
   6   1   5        0.01        1.03      0.85 o 
   7   1   5       11.07       11.23      1.02 o 
   8   1   5      144.25      139.32      3.08 o 
   9   1   5       40.95       37.25      3.44 o 
  10   1   5        0.55        0.00      0.94 o 
  11   1   5       10.21        8.80      1.77 o 
  12   1   5        2.04        0.84      1.50 o 
  -9   2   5       10.39       10.02      1.83 o 
  -8   2   5        1.61        1.81      1.13 o 
  -7   2   5       87.55       90.71      3.56 o 
  -6   2   5        0.12        0.00      0.71 o 
  -5   2   5        7.43        6.89      1.15 o 
  -4   2   5       16.20       17.76      1.12 o 
  -3   2   5       14.45       16.33      0.81 o 
  -2   2   5      958.50     1036.43     10.54 o 
  -1   2   5       35.77       41.48      1.71 o 
   0   2   5      258.81      286.15      3.67 o 
   1   2   5       13.12       18.70      0.91 o 
   2   2   5      227.27      252.11      3.01 o 
   3   2   5       69.37       84.54      1.80 o 
   4   2   5       59.09       65.36      1.64 o 
   5   2   5      344.99      344.77      4.62 o 
   6   2   5       66.14       58.21      1.75 o 
   7   2   5       65.93       68.04      1.99 o 
   8   2   5        3.53        2.27      1.03 o 
   9   2   5        2.96        3.25      1.17 o 
  10   2   5        0.01        0.08      0.93 o 
  11   2   5        0.17        0.56      1.31 o 
  12   2   5       17.29       18.81      2.57 o 
  -9   3   5       17.61       18.17      2.29 o 
  -8   3   5        0.19        0.00      1.04 o 
  -7   3   5        8.44       10.41      1.62 o 
  -6   3   5      121.52      126.23      4.03 o 
  -5   3   5       41.11       40.41      2.25 o 
  -4   3   5       61.21       58.37      2.13 o 
  -3   3   5       17.82       15.87      1.41 o 
  -2   3   5       36.63       39.86      1.57 o 
  -1   3   5      341.93      328.78      3.48 o 
   0   3   5      558.06      648.17      5.77 o 
   1   3   5        2.70        4.01      0.40 o 
   2   3   5     1182.45     1313.25     11.85 o 
   3   3   5        0.87        1.02      0.26 o 
   4   3   5       84.98       88.69      1.77 o 
   5   3   5      122.78      122.29      2.44 o 
   6   3   5       26.55       22.26      1.22 o 
   7   3   5       12.14        9.91      1.45 o 
   8   3   5       11.42       10.62      1.53 o 
   9   3   5        0.03        0.00      0.89 o 
  10   3   5        0.01        1.29      1.17 o 
  11   3   5        1.11        2.26      1.37 o 
  12   3   5       13.02       18.75      2.45 o 
  -8   4   5       38.38       40.93      3.10 o 
  -7   4   5        9.28       12.73      1.77 o 
  -6   4   5       84.37       76.93      6.70 o 
  -5   4   5       75.09       71.72      2.92 o 
  -4   4   5        1.87        1.29      0.61 o 
  -3   4   5        8.56        8.61      0.87 o 
  -2   4   5        8.21       10.12      0.89 o 
  -1   4   5       87.01       89.29      3.06 o 
   0   4   5       12.22       17.83      1.24 o 
   1   4   5       63.13       67.79      1.25 o 
   2   4   5       46.25       41.36      0.99 o 
   3   4   5      295.54      324.09      3.45 o 
   4   4   5       31.03       31.41      1.13 o 
   5   4   5        5.12        4.08      0.47 o 
   6   4   5        2.13        3.14      0.64 o 
   7   4   5        0.11        0.00      0.53 o 
   8   4   5        0.58        0.42      0.79 o 
   9   4   5       13.69       16.90      1.90 o 
  10   4   5        0.14        0.82      1.00 o 
  11   4   5        0.54        0.50      1.23 o 
  -8   5   5        4.68        7.99      1.65 o 
  -7   5   5        2.04        3.15      1.19 o 
  -6   5   5        0.04        1.05      1.35 o 
  -5   5   5        0.66        0.47      0.85 o 
  -4   5   5       60.73       55.56      1.99 o 
  -3   5   5       44.28       37.02      2.10 o 
  -2   5   5      180.64      165.42      3.12 o 
  -1   5   5       78.35       81.12      3.00 o 
   0   5   5        0.05        0.00      0.38 o 
   1   5   5       13.10       13.57      0.66 o 
   2   5   5       10.88       17.20      0.75 o 
   3   5   5       40.85       49.38      1.43 o 
   4   5   5        0.46        1.12      0.37 o 
   5   5   5        0.23        0.15      0.34 o 
   6   5   5        1.60        1.36      0.64 o 
   7   5   5       40.83       39.52      1.71 o 
   8   5   5       13.63       11.24      1.55 o 
   9   5   5        4.52        4.06      1.27 o 
  10   5   5        0.99        1.28      1.08 o 
  11   5   5        1.48        1.39      1.76 o 
  -8   6   5        2.08        1.44      1.64 o 
  -7   6   5        4.88        4.23      2.22 o 
  -6   6   5        0.02        2.96      1.07 o 
  -5   6   5        7.92        8.09      1.13 o 
  -4   6   5        3.35        2.58      0.78 o 
  -3   6   5       68.68       64.86      2.87 o 
  -2   6   5      109.20      113.34      4.44 o 
  -1   6   5       83.88       76.22      2.04 o 
   0   6   5       12.87       11.00      0.93 o 
   1   6   5      130.18      135.08      2.02 o 
   2   6   5       55.72       56.67      1.31 o 
   3   6   5       14.08       14.25      0.79 o 
   4   6   5       11.55       11.39      0.79 o 
   5   6   5       10.61       11.38      0.79 o 
   6   6   5        0.74        1.43      0.59 o 
   7   6   5       14.63       13.59      1.56 o 
   8   6   5      127.09      114.99      3.78 o 
   9   6   5        0.56        0.01      0.84 o 
  10   6   5        5.41        5.19      3.30 o 
  11   6   5       12.84       16.00      2.15 o 
  -7   7   5        0.70        0.99      1.17 o 
  -6   7   5        0.69        0.00      1.03 o 
  -5   7   5        6.84        9.68      1.24 o 
  -4   7   5        3.99        2.74      0.81 o 
  -3   7   5       52.56       52.52      2.41 o 
  -2   7   5      103.86       95.26      2.97 o 
  -1   7   5      293.85      289.18      8.83 o 
   0   7   5        4.80        3.71      1.04 o 
   1   7   5       19.34       21.36      1.23 o 
   2   7   5        6.00        4.92      0.56 o 
   3   7   5       56.74       56.88      1.45 o 
   4   7   5        0.14        0.01      0.40 o 
   5   7   5       51.59       48.66      1.66 o 
   6   7   5        1.10        1.11      0.61 o 
   7   7   5        2.99        3.95      1.29 o 
   8   7   5       90.00       86.92      3.35 o 
   9   7   5        5.42        6.89      1.42 o 
  10   7   5        0.69        0.68      1.34 o 
  -7   8   5        0.46        0.00      2.83 o 
  -6   8   5        1.68        2.70      1.24 o 
  -5   8   5        2.20        0.78      0.81 o 
  -4   8   5        5.11        6.36      1.10 o 
  -3   8   5        2.73        1.23      0.81 o 
  -2   8   5        2.84        2.83      0.77 o 
  -1   8   5        0.16        1.05      0.68 o 
   0   8   5       18.06       17.37      1.28 o 
   1   8   5        2.72        1.40      0.61 o 
   2   8   5        4.05        4.63      0.77 o 
   3   8   5       13.61       14.89      1.15 o 
   4   8   5       16.21       18.23      1.05 o 
   5   8   5      131.09      123.79      2.76 o 
   6   8   5       15.20       17.24      1.35 o 
   7   8   5       32.36       29.64      2.18 o 
   8   8   5        0.00        0.12      0.87 o 
   9   8   5        3.63        2.17      1.10 o 
  10   8   5        9.93       10.09      1.90 o 
  -6   9   5        4.95        9.64      1.84 o 
  -5   9   5        0.72        2.05      0.99 o 
  -4   9   5        0.37        0.73      1.03 o 
  -3   9   5        6.62        5.54      1.24 o 
  -2   9   5        0.20        0.36      0.73 o 
  -1   9   5       38.30       35.99      2.46 o 
   0   9   5      122.79      109.84      3.70 o 
   1   9   5      103.56       98.83      4.60 o 
   2   9   5        5.08        5.90      0.91 o 
   3   9   5       23.98       22.30      1.90 o 
   4   9   5        2.94        4.18      0.91 o 
   5   9   5       82.90       80.83      2.20 o 
   6   9   5       40.42       39.02      2.34 o 
   7   9   5        9.08        7.68      1.45 o 
   8   9   5       14.99       14.08      1.96 o 
   9   9   5        4.26        8.06      1.89 o 
  -5  10   5        0.85        0.23      1.01 o 
  -4  10   5        5.50        6.68      1.23 o 
  -3  10   5        2.03        4.09      2.05 o 
  -2  10   5        1.20        1.82      0.81 o 
  -1  10   5        1.91        2.72      0.78 o 
   0  10   5       26.56       23.19      1.64 o 
   1  10   5        7.53        8.99      1.11 o 
   2  10   5        1.12        0.50      0.73 o 
   3  10   5        0.55        0.78      0.68 o 
   4  10   5        0.06        0.83      0.72 o 
   5  10   5       21.86       22.94      1.99 o 
   6  10   5       60.01       63.30      2.82 o 
   7  10   5        4.39        8.21      1.45 o 
   8  10   5        4.61        5.57      1.30 o 
   9  10   5        0.00        0.91      2.61 o 
  -4  11   5        8.69       14.35      3.74 o 
  -3  11   5        0.46        0.33      1.15 o 
  -2  11   5        0.42        1.18      1.37 o 
  -1  11   5        1.17        0.63      1.06 o 
   0  11   5        0.08        0.58      2.23 o 
   1  11   5        0.59        0.15      1.06 o 
   2  11   5       14.77       16.09      1.97 o 
   3  11   5        5.19        7.55      2.11 o 
   4  11   5        0.59        0.70      1.05 o 
   5  11   5       30.40       37.56      3.82 o 
   7  11   5        8.04       11.05      2.58 o 
   8  11   5        0.53        2.02      1.82 o 
  -3  12   5        7.52       10.41      2.00 o 
  -2  12   5        1.78        3.49      1.57 o 
  -1  12   5        5.31        5.86      1.53 o 
   0  12   5        0.02        0.00      2.22 o 
   1  12   5        0.69        1.01      1.10 o 
   2  12   5        3.23        4.05      1.87 o 
   3  12   5        0.74        1.63      1.27 o 
   4  12   5        3.21        3.82      1.41 o 
  -1  13   5        0.02        0.00      1.79 o 
   0  13   5        4.09        5.40      1.85 o 
   1  13   5        0.08        0.00      1.39 o 
   2  13   5        0.02        0.00      1.22 o 
   3  13   5        0.16        0.00      1.25 o 
   4  13   5        0.04        0.30      2.41 o 
  -1 -10   6        1.24        2.14      1.27 o 
   0 -10   6        0.88        1.16      1.18 o 
   1 -10   6        3.49        6.66      1.43 o 
   2 -10   6        1.91        4.58      1.14 o 
   3 -10   6        1.98        0.65      1.01 o 
   4 -10   6        0.21        0.38      1.05 o 
  -3  -9   6        5.11        9.64      1.82 o 
  -2  -9   6        0.93        2.62      1.17 o 
  -1  -9   6        0.02        0.00      1.99 o 
   0  -9   6        0.33        0.97      0.87 o 
   1  -9   6       12.77       11.19      1.40 o 
   2  -9   6        5.52        5.66      1.35 o 
   3  -9   6        6.40        8.42      1.26 o 
   4  -9   6       12.18       16.72      1.70 o 
   5  -9   6        7.58        8.04      1.29 o 
   6  -9   6        6.09        6.27      1.29 o 
  -4  -8   6       11.60       17.07      2.22 o 
  -3  -8   6        0.84        1.89      1.13 o 
  -2  -8   6        0.75        0.29      0.99 o 
  -1  -8   6        8.27        9.17      1.51 o 
   0  -8   6        0.00        0.00      0.68 o 
   1  -8   6        6.42        9.00      1.22 o 
   2  -8   6        3.29        3.48      1.26 o 
   3  -8   6        2.04        1.48      0.87 o 
   4  -8   6       18.85       19.00      1.67 o 
   5  -8   6        1.94        1.64      0.91 o 
   6  -8   6        0.99        4.23      1.06 o 
   7  -8   6        0.13        1.98      1.25 o 
   8  -8   6        1.29        2.94      2.02 o 
  -5  -7   6        6.67        4.10      1.81 o 
  -4  -7   6      143.16      135.76      4.78 o 
  -3  -7   6       55.05       44.76      2.99 o 
  -2  -7   6        0.72        0.00      0.82 o 
  -1  -7   6       19.01       16.99      3.64 o 
   0  -7   6       13.36       10.61      1.21 o 
   1  -7   6        0.17        1.31      0.72 o 
   2  -7   6       28.44       31.77      1.86 o 
   3  -7   6        4.03        5.43      1.22 o 
   4  -7   6        6.78        6.90      1.08 o 
   5  -7   6       80.45       87.91      2.76 o 
   6  -7   6        0.67        0.33      0.81 o 
   7  -7   6        0.17        1.55      1.12 o 
   8  -7   6        1.63        2.85      1.25 o 
   9  -7   6        1.05        3.70      1.96 o 
  -6  -6   6        6.78        8.46      1.84 o 
  -5  -6   6       60.11       62.42      6.48 o 
  -4  -6   6       87.87       71.88      8.14 o 
  -3  -6   6       22.97       17.84      1.97 o 
  -2  -6   6        7.41        9.22      2.37 o 
  -1  -6   6        0.47        1.22      0.68 o 
   0  -6   6        3.57        2.66      0.75 o 
   1  -6   6        6.09        8.38      1.27 o 
   2  -6   6        5.01        4.16      0.93 o 
   3  -6   6        2.27        3.26      0.83 o 
   4  -6   6       21.76       23.64      1.59 o 
   5  -6   6       32.17       34.46      1.87 o 
   6  -6   6        2.69        3.60      0.92 o 
   7  -6   6       26.63       21.84      2.16 o 
   8  -6   6        0.11        1.03      1.43 o 
   9  -6   6        0.09        0.83      1.15 o 
  -6  -5   6        0.30        1.31      1.49 o 
  -5  -5   6        0.39        0.00      0.94 o 
  -4  -5   6       23.75       25.64      2.26 o 
  -3  -5   6        2.44        3.70      1.22 o 
  -2  -5   6       53.07       44.72      2.52 o 
  -1  -5   6        1.44        3.58      0.75 o 
   0  -5   6       35.95       34.28      1.65 o 
   1  -5   6       43.43       41.85      1.79 o 
   2  -5   6       97.03       94.37      2.51 o 
   3  -5   6       60.79       59.02      2.00 o 
   4  -5   6       13.15       12.10      1.14 o 
   5  -5   6       72.85       74.45      2.52 o 
   6  -5   6        2.73        2.65      1.14 o 
   7  -5   6       76.11       79.30      3.27 o 
   8  -5   6        0.00        0.00      0.93 o 
   9  -5   6        0.09        0.00      1.00 o 
  10  -5   6        0.40        0.75      1.46 o 
  -7  -4   6        3.99        2.69      1.39 o 
  -6  -4   6        6.76        7.19      1.47 o 
  -5  -4   6        3.03        4.21      1.18 o 
  -4  -4   6       68.74       63.64      2.91 o 
  -3  -4   6       27.05       30.61      2.17 o 
  -2  -4   6       15.43       13.42      1.48 o 
  -1  -4   6       13.72       10.62      1.00 o 
   0  -4   6        0.21        0.18      0.45 o 
   1  -4   6       11.65       14.33      1.11 o 
   2  -4   6        1.95        2.20      0.71 o 
   3  -4   6        0.00        0.71      0.50 o 
   4  -4   6        5.89        4.74      0.75 o 
   5  -4   6       33.58       33.09      1.53 o 
   6  -4   6        8.79       10.05      1.93 o 
   7  -4   6        0.45        1.19      0.86 o 
   8  -4   6        0.07        0.98      0.91 o 
   9  -4   6        0.63        1.87      2.25 o 
  10  -4   6        6.88        9.58      2.04 o 
  11  -4   6        1.65        0.33      1.99 o 
  -7  -3   6       24.59       23.46      1.93 o 
  -6  -3   6        2.53        2.13      0.96 o 
  -5  -3   6       35.57       34.27      1.90 o 
  -4  -3   6       81.37       75.29      2.99 o 
  -3  -3   6       29.04       23.77      1.41 o 
  -2  -3   6       46.55       46.02      1.35 o 
  -1  -3   6        3.60        3.18      0.49 o 
   0  -3   6       10.38       11.63      0.73 o 
   1  -3   6        0.81        1.86      0.48 o 
   2  -3   6       91.27       87.87      2.13 o 
   3  -3   6       30.28       32.88      1.37 o 
   4  -3   6        5.00        3.90      0.83 o 
   5  -3   6        7.25        6.07      0.75 o 
   6  -3   6        0.98        2.38      0.83 o 
   7  -3   6       34.24       39.99      2.27 o 
   8  -3   6        0.38        0.00      0.78 o 
   9  -3   6        5.75        6.14      1.29 o 
  10  -3   6        9.66       15.16      2.96 o 
  11  -3   6        4.81        8.49      2.56 o 
  -8  -2   6       10.16       13.34      1.95 o 
  -7  -2   6       14.06       13.39      1.49 o 
  -6  -2   6       29.87       27.22      2.75 o 
  -5  -2   6        0.44        0.45      0.64 o 
  -4  -2   6        0.18        0.00      0.55 o 
  -3  -2   6        8.74       10.40      1.04 o 
  -2  -2   6       44.86       40.33      1.28 o 
  -1  -2   6      101.34       99.40      1.86 o 
   0  -2   6       52.19       49.80      1.30 o 
   1  -2   6        1.26        1.57      0.37 o 
   2  -2   6        3.59        4.40      0.47 o 
   3  -2   6      255.59      253.24      3.21 o 
   4  -2   6       14.23       12.98      0.99 o 
   5  -2   6        6.04        5.93      1.19 o 
   6  -2   6        3.57        5.09      0.79 o 
   7  -2   6       14.55       13.87      1.17 o 
   8  -2   6       47.03       43.84      1.89 o 
   9  -2   6       26.18       27.31      1.73 o 
  10  -2   6        0.51        0.88      1.15 o 
  11  -2   6        1.99        3.49      2.16 o 
  -8  -1   6        1.80        1.04      1.90 o 
  -7  -1   6        9.42        8.86      2.07 o 
  -6  -1   6        0.29        0.62      0.70 o 
  -5  -1   6       19.89       18.32      1.61 o 
  -4  -1   6        6.75        7.28      0.92 o 
  -3  -1   6       12.21       10.25      0.98 o 
  -2  -1   6      116.10      123.27      2.15 o 
  -1  -1   6        1.27        1.77      0.47 o 
   0  -1   6      107.61      100.54      1.77 o 
   1  -1   6       50.07       52.79      1.21 o 
   2  -1   6       18.52       17.68      0.76 o 
   3  -1   6      860.29      936.75      8.04 o 
   4  -1   6        8.08        9.25      0.92 o 
   5  -1   6       51.66       56.65      1.83 o 
   6  -1   6        8.96        8.65      0.90 o 
   7  -1   6       19.42       20.09      1.33 o 
   8  -1   6      112.75      106.04      2.77 o 
   9  -1   6        9.57        8.55      1.15 o 
  10  -1   6        1.03        3.14      1.88 o 
  11  -1   6        6.97       10.96      1.88 o 
  -8   0   6        1.28        0.54      1.16 o 
  -7   0   6        0.46        0.00      0.90 o 
  -6   0   6        0.09        1.65      0.92 o 
  -5   0   6       39.82       41.23      1.99 o 
  -4   0   6       10.61       12.16      1.91 o 
  -3   0   6        5.06        5.99      0.95 o 
  -2   0   6        9.66       12.13      1.15 o 
  -1   0   6        0.72        0.22      0.33 o 
   0   0   6       40.35       42.30      1.11 o 
   1   0   6        1.21        1.48      0.32 o 
   2   0   6      142.88      125.57      2.54 o 
   3   0   6      262.86      313.71      3.36 o 
   4   0   6       25.84       33.18      0.86 o 
   5   0   6        0.23        0.00      0.36 o 
   6   0   6       36.08       34.76      1.40 o 
   7   0   6       50.46       46.19      1.73 o 
   8   0   6        9.84        8.73      1.03 o 
   9   0   6       90.16       95.39      4.31 o 
  10   0   6       16.86       18.17      2.76 o 
  11   0   6        0.51        2.15      1.33 o 
  12   0   6        0.04        0.00      2.41 o 
  -8   1   6        5.34        5.78      2.33 o 
  -7   1   6        1.34        1.86      1.58 o 
  -6   1   6        3.72        2.62      1.14 o 
  -5   1   6        4.84        6.15      1.22 o 
  -4   1   6       41.24       38.08      1.55 o 
  -3   1   6       42.08       39.70      1.83 o 
  -2   1   6        6.53        6.06      0.64 o 
  -1   1   6       79.10       87.50      1.65 o 
   0   1   6       55.93       55.97      1.47 o 
   1   1   6      173.06      182.61      2.38 o 
   2   1   6      189.21      207.64      2.50 o 
   3   1   6       12.63       10.56      0.52 o 
   4   1   6       23.12       19.44      1.06 o 
   5   1   6       66.72       65.68      1.80 o 
   6   1   6      164.68      156.73      3.71 o 
   7   1   6      133.56      124.76     12.06 o 
   8   1   6        0.00        0.38      0.60 o 
   9   1   6        1.99        1.12      1.36 o 
  10   1   6        4.73        5.22      1.48 o 
  11   1   6        4.64        4.73      1.53 o 
  12   1   6        0.02        0.12      1.45 o 
  -8   2   6        7.87        4.62      1.45 o 
  -7   2   6       18.86       19.96      2.18 o 
  -6   2   6       51.30       52.29      2.70 o 
  -5   2   6       26.50       25.00      2.08 o 
  -4   2   6        2.34        1.84      0.80 o 
  -3   2   6        5.58        4.80      0.57 o 
  -2   2   6      104.55      105.13      1.89 o 
  -1   2   6        2.57        2.03      0.40 o 
   0   2   6       52.37       48.46      2.07 o 
   1   2   6      190.12      209.61      2.58 o 
   2   2   6      180.81      170.50      3.53 o 
   3   2   6      646.07      724.04      6.32 o 
   4   2   6       10.89       14.27      0.94 o 
   5   2   6        5.40        8.29      0.82 o 
   6   2   6        9.97        8.85      0.88 o 
   7   2   6       12.10        9.81      1.70 o 
   8   2   6      230.77      221.95      4.10 o 
   9   2   6        3.77        2.04      1.08 o 
  10   2   6        4.39        3.14      1.75 o 
  11   2   6        5.52        5.66      2.26 o 
  12   2   6        6.85       13.36      2.25 o 
  -8   3   6        3.60        3.40      1.31 o 
  -7   3   6       25.18       27.09      2.82 o 
  -6   3   6        0.19        0.30      0.89 o 
  -5   3   6       26.36       24.62      3.29 o 
  -4   3   6       30.82       25.42      1.93 o 
  -3   3   6        0.49        0.58      0.48 o 
  -2   3   6        5.61        4.14      0.63 o 
  -1   3   6       23.01       18.66      0.81 o 
   0   3   6      118.18      121.11      1.87 o 
   1   3   6      278.91      305.99      3.36 o 
   2   3   6      173.07      194.04      2.43 o 
   3   3   6        5.99        5.59      1.03 o 
   4   3   6       33.84       36.86      1.62 o 
   5   3   6       15.29       12.19      1.12 o 
   6   3   6        3.46        3.76      0.66 o 
   7   3   6        0.13        0.00      0.54 o 
   8   3   6        1.29        0.70      0.67 o 
   9   3   6       20.89       22.09      2.14 o 
  10   3   6        0.37        0.70      1.12 o 
  11   3   6        6.30        5.21      1.65 o 
  12   3   6        2.37        3.57      1.56 o 
  -8   4   6        7.11        7.40      2.71 o 
  -7   4   6       14.56       15.92      3.47 o 
  -6   4   6       22.49       28.89      2.48 o 
  -5   4   6       28.13       34.23      2.44 o 
  -4   4   6       14.62       15.29      1.26 o 
  -3   4   6       70.79       68.00      2.37 o 
  -2   4   6        0.01        0.23      0.62 o 
  -1   4   6       23.32       24.76      1.19 o 
   0   4   6        4.30        2.89      0.38 o 
   1   4   6       21.28       18.41      0.75 o 
   2   4   6      215.96      225.55      2.75 o 
   3   4   6       56.81       60.96      1.25 o 
   4   4   6       17.57       17.40      1.08 o 
   5   4   6        6.42        6.61      0.78 o 
   6   4   6      182.45      162.10      5.76 o 
   7   4   6      603.68      585.47      7.45 o 
   8   4   6       81.15       80.42      3.11 o 
   9   4   6        3.12        2.66      1.19 o 
  10   4   6        2.38        2.60      1.29 o 
  11   4   6       11.21       16.41      2.27 o 
  -7   5   6       11.79       16.94      2.15 o 
  -6   5   6       14.01       17.25      5.98 o 
  -5   5   6       17.23       18.73      4.37 o 
  -4   5   6       20.11       24.51      1.58 o 
  -3   5   6      344.08      329.28      5.07 o 
  -2   5   6       19.69       16.81      1.21 o 
  -1   5   6       15.80       14.03      1.07 o 
   0   5   6       10.89       13.76      0.99 o 
   1   5   6        2.88        4.17      0.45 o 
   2   5   6       80.60       76.92      1.78 o 
   3   5   6       81.80       61.62      1.34 o 
   4   5   6       69.49       71.36      2.21 o 
   5   5   6       96.51       93.11      2.42 o 
   6   5   6       11.88       15.83      1.22 o 
   7   5   6      131.44      125.29      4.02 o 
   8   5   6       76.14       75.87      3.05 o 
   9   5   6        7.19        5.53      1.32 o 
  10   5   6       21.65       23.08      2.51 o 
  11   5   6        2.70        3.89      1.36 o 
  -7   6   6        1.24        2.35      1.69 o 
  -6   6   6        1.40        2.92      1.16 o 
  -5   6   6       38.93       34.42      2.55 o 
  -4   6   6        1.46        1.79      0.72 o 
  -3   6   6      164.30      159.48      3.44 o 
  -2   6   6        1.54        1.63      0.78 o 
  -1   6   6       15.90       18.17      1.54 o 
   0   6   6       44.62       49.70      1.65 o 
   1   6   6       23.85       26.57      1.26 o 
   2   6   6        0.23        0.31      0.34 o 
   3   6   6       18.60       20.08      1.17 o 
   4   6   6       64.85       64.69      1.49 o 
   5   6   6       97.40       79.18      2.19 o 
   6   6   6       29.10       23.88      1.46 o 
   7   6   6        0.48        0.93      0.76 o 
   8   6   6       68.58       54.80      2.69 o 
   9   6   6        0.49        0.21      0.82 o 
  10   6   6       75.91       77.02      3.53 o 
  11   6   6       12.67       14.40      3.71 o 
  -7   7   6        4.69        3.13      1.63 o 
  -6   7   6        0.35        0.16      1.14 o 
  -5   7   6        0.29        0.68      0.93 o 
  -4   7   6        6.82        6.84      1.04 o 
  -3   7   6        0.23        0.07      0.65 o 
  -2   7   6      241.60      213.54      5.72 o 
  -1   7   6        9.42        7.19      0.93 o 
   0   7   6      126.44      113.51      3.21 o 
   1   7   6        0.02        0.26      0.46 o 
   2   7   6        0.03        0.00      0.44 o 
   3   7   6        9.65       10.82      0.79 o 
   4   7   6       66.58       55.23      2.50 o 
   5   7   6       29.69       26.63      2.51 o 
   6   7   6        7.91        7.83      1.00 o 
   7   7   6       26.04       27.59      1.66 o 
   8   7   6       36.97       34.54      2.77 o 
   9   7   6        9.05        8.32      1.53 o 
  10   7   6       29.10       29.03      2.63 o 
  11   7   6        7.41       10.69      1.88 o 
  -6   8   6        0.79        2.72      1.15 o 
  -5   8   6        0.27        0.37      0.92 o 
  -4   8   6        2.05        2.44      0.94 o 
  -3   8   6        0.42        0.44      0.65 o 
  -2   8   6       11.80       12.43      1.26 o 
  -1   8   6        3.75        3.54      0.81 o 
   0   8   6       74.49       74.05      3.57 o 
   1   8   6      103.46       98.38      2.53 o 
   2   8   6        1.61        1.70      0.60 o 
   3   8   6       28.87       28.99      1.50 o 
   4   8   6      144.27      141.14      2.52 o 
   5   8   6       14.93       14.41      1.22 o 
   6   8   6        0.26        0.91      0.63 o 
   7   8   6       14.81       14.41      1.63 o 
   8   8   6        0.19        1.31      0.85 o 
   9   8   6        0.02        1.00      1.97 o 
  10   8   6        0.13        0.51      1.11 o 
  -6   9   6       13.48       16.68      2.28 o 
  -5   9   6        0.80        1.04      1.05 o 
  -4   9   6        0.87        2.75      1.01 o 
  -3   9   6        0.25        2.23      0.82 o 
  -2   9   6        5.86        7.74      1.11 o 
  -1   9   6       16.15       18.22      1.45 o 
   0   9   6       15.87       12.50      1.24 o 
   1   9   6       79.99       71.73      2.25 o 
   2   9   6        0.08        0.54      0.60 o 
   3   9   6        8.59        8.17      0.98 o 
   4   9   6       36.79       37.55      2.32 o 
   5   9   6       30.26       29.95      1.97 o 
   6   9   6        0.03        0.25      0.66 o 
   7   9   6       24.78       23.02      2.07 o 
   8   9   6        2.31        2.48      1.07 o 
   9   9   6        2.11        0.48      0.94 o 
  -5  10   6        0.03        0.00      1.04 o 
  -4  10   6        6.22        9.28      1.42 o 
  -3  10   6        0.05        0.00      1.20 o 
  -2  10   6        3.66        3.16      1.15 o 
  -1  10   6        0.01        0.09      1.02 o 
   0  10   6        0.40        0.95      0.66 o 
   1  10   6       13.75       12.53      1.29 o 
   2  10   6        1.14        1.49      0.72 o 
   3  10   6        5.17        4.38      1.83 o 
   4  10   6        5.46        6.52      1.25 o 
   5  10   6       10.51       11.37      1.56 o 
   6  10   6       10.23        9.86      1.51 o 
   7  10   6        0.01        0.04      1.70 o 
   8  10   6        4.35        4.25      1.26 o 
   9  10   6        0.19        2.53      1.14 o 
  -4  11   6        0.39        0.12      1.30 o 
  -3  11   6        9.20       14.17      2.14 o 
  -2  11   6        1.05        1.94      0.94 o 
  -1  11   6        1.98        3.50      1.02 o 
   0  11   6        4.49        6.26      1.09 o 
   1  11   6        0.42        0.11      0.71 o 
   2  11   6        0.33        0.07      0.71 o 
   3  11   6        0.25        0.16      0.70 o 
   4  11   6        0.32        0.00      0.84 o 
   5  11   6        0.08        1.83      2.21 o 
   6  11   6       16.63       19.92      2.76 o 
   7  11   6        2.45        5.42      1.69 o 
   8  11   6        0.48        1.05      1.15 o 
  -2  12   6        0.29        1.45      1.38 o 
  -1  12   6        0.00        1.29      1.33 o 
   0  12   6        0.72        1.17      1.27 o 
   1  12   6        7.25        8.88      1.79 o 
   2  12   6        5.63        9.65      1.77 o 
   3  12   6        8.07        8.22      1.67 o 
   4  12   6        0.01        0.51      1.80 o 
   5  12   6        0.09        0.00      1.89 o 
   0  13   6        0.87        0.00      1.35 o 
   1  13   6        1.96        0.00      1.43 o 
   2  13   6        0.70        0.32      1.32 o 
   3  13   6        1.16        2.48      1.47 o 
   4  13   6        3.72        9.70      2.97 o 
  -1  -9   7        1.75        3.18      1.44 o 
   0  -9   7        0.10        0.00      1.00 o 
   1  -9   7        7.16        6.61      1.23 o 
   2  -9   7        1.09        2.68      1.02 o 
   3  -9   7        5.76        4.91      1.16 o 
   4  -9   7       18.39       19.81      1.85 o 
   5  -9   7        1.33        1.25      1.57 o 
  -3  -8   7        5.67        4.33      2.06 o 
  -2  -8   7        0.92        3.57      1.27 o 
  -1  -8   7        6.54        2.59      1.21 o 
   0  -8   7        0.38        1.35      0.89 o 
   1  -8   7        0.12        0.92      0.83 o 
   2  -8   7        1.07        2.88      0.93 o 
   3  -8   7        0.39        2.12      0.88 o 
   4  -8   7        8.93       11.35      1.44 o 
   5  -8   7        8.85        9.07      3.09 o 
   6  -8   7        4.11        2.94      2.91 o 
   7  -8   7        0.35        0.03      1.25 o 
  -4  -7   7        9.69        9.36      1.84 o 
  -3  -7   7       20.45       17.69      4.62 o 
  -2  -7   7        6.65        5.71      1.39 o 
  -1  -7   7        2.37        2.96      1.06 o 
   0  -7   7       30.30       32.18      2.00 o 
   1  -7   7        2.83        2.45      0.86 o 
   2  -7   7        3.31        5.53      1.03 o 
   3  -7   7        0.57        0.90      0.78 o 
   4  -7   7       57.92       63.15      2.43 o 
   5  -7   7        0.61        2.93      1.57 o 
   6  -7   7       24.80       25.64      2.47 o 
   7  -7   7        1.83        3.43      1.36 o 
   8  -7   7        0.90        2.69      1.36 o 
  -5  -6   7        1.38        2.34      1.29 o 
  -4  -6   7       62.97       67.88      3.40 o 
  -3  -6   7       38.44       32.06      4.36 o 
  -2  -6   7        0.67        2.11      1.03 o 
  -1  -6   7        1.11        1.02      0.78 o 
   0  -6   7        4.20        3.35      0.82 o 
   1  -6   7       16.97       15.90      1.86 o 
   2  -6   7       27.44       25.14      1.75 o 
   3  -6   7       20.02       20.97      1.57 o 
   4  -6   7        3.70        4.45      1.52 o 
   5  -6   7       52.46       51.42      2.75 o 
   6  -6   7        4.91        3.59      1.23 o 
   7  -6   7        1.44        3.22      1.28 o 
   8  -6   7        0.02        0.00      1.79 o 
   9  -6   7        0.01        0.02      1.20 o 
  -6  -5   7        4.08        7.08      1.64 o 
  -5  -5   7        0.16        1.08      1.12 o 
  -4  -5   7        0.03        0.20      1.02 o 
  -3  -5   7        6.72        6.57      1.38 o 
  -2  -5   7       31.44       23.97      2.14 o 
  -1  -5   7        7.66        6.88      0.98 o 
   0  -5   7       23.19       20.01      1.91 o 
   1  -5   7        2.62        3.04      0.77 o 
   2  -5   7        7.06        8.34      1.06 o 
   3  -5   7       47.73       47.88      4.96 o 
   4  -5   7       29.85       33.34      1.78 o 
   5  -5   7        0.38        0.74      0.85 o 
   6  -5   7       40.77       40.52      2.68 o 
   7  -5   7        1.86        2.50      1.15 o 
   8  -5   7        0.07        0.75      1.07 o 
   9  -5   7        0.07        1.74      1.22 o 
  10  -5   7        8.31        9.71      1.87 o 
  -6  -4   7        2.37        4.72      1.37 o 
  -5  -4   7        4.75        4.73      1.33 o 
  -4  -4   7        7.27        7.44      1.38 o 
  -3  -4   7        0.60        0.59      0.89 o 
  -2  -4   7        0.26        1.04      1.19 o 
  -1  -4   7       24.74       20.49      1.41 o 
   0  -4   7        1.92        2.27      0.67 o 
   1  -4   7       14.24       12.56      1.13 o 
   2  -4   7        3.02        2.70      0.83 o 
   3  -4   7       41.94       43.26      1.70 o 
   4  -4   7       32.78       38.81      1.71 o 
   5  -4   7       25.05       26.92      5.54 o 
   6  -4   7       60.66       62.56      2.86 o 
   7  -4   7        0.69        0.18      0.92 o 
   8  -4   7       70.46       67.65      3.60 o 
   9  -4   7       27.90       32.18      2.61 o 
  10  -4   7        6.29        7.77      1.65 o 
  -6  -3   7        0.03        1.13      1.50 o 
  -5  -3   7        2.79        5.92      1.96 o 
  -4  -3   7        0.47        1.37      0.84 o 
  -3  -3   7       22.69       15.96      2.34 o 
  -2  -3   7        4.91        5.31      1.05 o 
  -1  -3   7        2.90        3.37      0.72 o 
   0  -3   7       18.53       16.83      1.19 o 
   1  -3   7       74.24       67.69      3.87 o 
   2  -3   7        0.40        0.59      0.49 o 
   3  -3   7       88.83       86.19      2.24 o 
   4  -3   7        5.31        4.32      0.89 o 
   5  -3   7       42.09       53.05      2.47 o 
   6  -3   7       88.87       84.34      3.18 o 
   7  -3   7        5.45        5.38      2.60 o 
   8  -3   7      116.12      114.50      3.89 o 
   9  -3   7       61.32       68.91      5.80 o 
  10  -3   7       49.35       56.41      3.07 o 
  11  -3   7        0.89        0.00      1.72 o 
  -7  -2   7       12.34       14.51      2.02 o 
  -6  -2   7        0.73        0.00      0.79 o 
  -5  -2   7        1.36        1.07      0.79 o 
  -4  -2   7        1.19        1.18      0.69 o 
  -3  -2   7       14.87       14.73      1.32 o 
  -2  -2   7       16.27       19.97      1.30 o 
  -1  -2   7       30.80       28.68      1.23 o 
   0  -2   7       33.39       37.13      1.22 o 
   1  -2   7        0.24        0.32      0.34 o 
   2  -2   7      230.84      235.44      3.08 o 
   3  -2   7        5.10        4.14      0.53 o 
   4  -2   7        0.91        1.64      0.40 o 
   5  -2   7        2.25        1.49      0.76 o 
   6  -2   7      108.29      104.89      2.53 o 
   7  -2   7       40.08       40.86      1.73 o 
   8  -2   7       12.42       12.75      1.29 o 
   9  -2   7       12.70       10.38      1.26 o 
  10  -2   7       15.66       20.16      1.75 o 
  11  -2   7        3.12        4.96      2.18 o 
  -7  -1   7        0.16        0.85      1.77 o 
  -6  -1   7        0.11        0.00      0.75 o 
  -5  -1   7        8.01        7.22      1.06 o 
  -4  -1   7       12.72       12.40      1.51 o 
  -3  -1   7        6.92        7.61      0.94 o 
  -2  -1   7        7.00        7.68      1.31 o 
  -1  -1   7       62.59       62.20      1.81 o 
   0  -1   7       11.90       10.38      0.76 o 
   1  -1   7       35.61       32.39      1.04 o 
   2  -1   7       43.98       44.72      1.58 o 
   3  -1   7       98.36      103.44      1.82 o 
   4  -1   7        6.20        6.03      0.74 o 
   5  -1   7       21.76       24.89      1.42 o 
   6  -1   7       63.63       67.27      2.26 o 
   7  -1   7       57.12       53.78      4.44 o 
   8  -1   7        0.22        1.37      0.70 o 
   9  -1   7        0.20        0.01      0.67 o 
  10  -1   7        1.40        3.15      1.18 o 
  11  -1   7        0.24        0.31      1.23 o 
  -7   0   7        0.89        1.08      1.11 o 
  -6   0   7       15.89       18.05      2.04 o 
  -5   0   7       35.65       37.54      4.00 o 
  -4   0   7        1.33        2.22      0.70 o 
  -3   0   7        3.35        3.98      0.73 o 
  -2   0   7        5.58        6.48      0.67 o 
  -1   0   7        0.30        0.07      0.36 o 
   0   0   7        0.09        0.21      0.37 o 
   1   0   7        3.95        5.93      0.57 o 
   2   0   7      209.41      169.95      2.40 o 
   3   0   7       49.97       46.97      1.16 o 
   4   0   7       17.64       20.75      1.15 o 
   5   0   7        6.48        9.60      1.53 o 
   6   0   7       33.79       36.38      1.48 o 
   7   0   7       41.26       36.61      2.27 o 
   8   0   7       15.99       15.50      1.33 o 
   9   0   7        0.42        1.16      0.99 o 
  10   0   7        2.42        2.19      1.24 o 
  11   0   7        0.05        1.22      1.30 o 
  -7   1   7        6.22        6.88      1.57 o 
  -6   1   7       13.62       15.14      3.64 o 
  -5   1   7       32.90       31.93      2.38 o 
  -4   1   7        0.11        0.00      0.71 o 
  -3   1   7       12.95       15.35      1.25 o 
  -2   1   7      101.08       93.03      1.91 o 
  -1   1   7       70.91       74.34      1.64 o 
   0   1   7      173.08      174.77      2.55 o 
   1   1   7      115.84      118.41      1.96 o 
   2   1   7       19.29       25.36      0.88 o 
   3   1   7        3.62        4.80      0.44 o 
   4   1   7      157.69      174.25      3.10 o 
   5   1   7       19.48       21.83      1.25 o 
   6   1   7        1.36        0.83      0.64 o 
   7   1   7       10.93        9.76      1.58 o 
   8   1   7       30.63       31.37      1.72 o 
   9   1   7        4.28        4.60      0.99 o 
  10   1   7       51.22       52.45      7.94 o 
  11   1   7        1.91        1.09      1.37 o 
  12   1   7        3.58        5.35      1.73 o 
  -7   2   7       20.26       25.59      2.49 o 
  -6   2   7       10.31        9.39      1.63 o 
  -5   2   7        9.50       10.13      1.56 o 
  -4   2   7        2.80        0.69      0.79 o 
  -3   2   7       13.74       14.65      1.12 o 
  -2   2   7       43.16       39.58      1.62 o 
  -1   2   7       41.46       44.58      1.25 o 
   0   2   7      103.51      107.47      2.26 o 
   1   2   7       71.78       67.01      1.42 o 
   2   2   7        0.01        0.00      0.26 o 
   3   2   7       16.04       16.76      2.23 o 
   4   2   7       85.13       86.24      2.10 o 
   5   2   7        0.92        0.00      0.39 o 
   6   2   7        0.87        0.84      0.49 o 
   7   2   7        2.26        1.98      0.65 o 
   8   2   7       10.32       10.69      1.17 o 
   9   2   7        1.65        1.82      0.93 o 
  10   2   7        0.16        1.62      1.15 o 
  11   2   7        0.09        0.00      1.13 o 
  12   2   7        4.61        6.82      1.86 o 
  -7   3   7       25.74       26.43      2.59 o 
  -6   3   7        0.24        1.73      1.81 o 
  -5   3   7        6.33        5.40      1.29 o 
  -4   3   7       37.89       41.19      2.50 o 
  -3   3   7       28.80       33.40      1.57 o 
  -2   3   7       63.91       60.62      2.78 o 
  -1   3   7        0.00        0.23      0.47 o 
   0   3   7       14.44       16.99      1.12 o 
   1   3   7       62.26       65.30      2.61 o 
   2   3   7        0.03        0.00      0.30 o 
   3   3   7      159.43      176.51      3.53 o 
   4   3   7      147.98      143.72      2.81 o 
   5   3   7       22.49       19.25      1.81 o 
   6   3   7       25.89       27.26      1.46 o 
   7   3   7        3.47        5.46      0.89 o 
   8   3   7      120.36      111.67      4.22 o 
   9   3   7       26.70       28.08      2.29 o 
  10   3   7        7.16        5.83      2.53 o 
  11   3   7        0.58        1.60      1.29 o 
  12   3   7        6.31        8.44      2.17 o 
  -7   4   7        8.79       11.32      4.37 o 
  -6   4   7       11.74       11.85      1.83 o 
  -5   4   7       11.79       18.37      3.60 o 
  -4   4   7       55.65       52.18      2.54 o 
  -3   4   7        0.37        0.22      0.67 o 
  -2   4   7       38.61       37.08      1.56 o 
  -1   4   7       19.52       19.65      1.21 o 
   0   4   7        8.55        9.28      0.89 o 
   1   4   7       48.57       51.33      1.41 o 
   2   4   7      115.96      130.39      3.75 o 
   3   4   7      201.16      211.05      3.49 o 
   4   4   7       67.34       65.74      1.88 o 
   5   4   7       10.39        9.68      1.42 o 
   6   4   7       87.62       74.66      4.45 o 
   7   4   7        2.02        1.86      0.94 o 
   8   4   7       33.86       26.78      2.14 o 
   9   4   7       19.23       16.61      1.92 o 
  10   4   7        8.38        7.29      1.48 o 
  11   4   7        1.39        1.76      1.22 o 
  -7   5   7        0.41        0.61      1.25 o 
  -6   5   7        2.86        4.28      1.34 o 
  -5   5   7        0.36        0.00      0.94 o 
  -4   5   7        0.31        0.83      1.35 o 
  -3   5   7       59.51       55.75      2.25 o 
  -2   5   7       71.73       65.06      2.05 o 
  -1   5   7       36.27       35.55      2.74 o 
   0   5   7       35.70       34.76      2.93 o 
   1   5   7       13.70       16.15      1.07 o 
   2   5   7       64.90       61.82      1.40 o 
   3   5   7        1.11        1.19      0.48 o 
   4   5   7       22.52       24.43      1.32 o 
   5   5   7        9.93       11.77      1.07 o 
   6   5   7        1.88        2.19      0.77 o 
   7   5   7      358.18      299.88     12.33 o 
   8   5   7        1.90        2.85      0.96 o 
   9   5   7       11.37        9.63      2.50 o 
  10   5   7        8.70        8.57      1.63 o 
  11   5   7        2.00        1.46      2.22 o 
  -7   6   7        3.80        5.50      1.77 o 
  -6   6   7        0.19        0.00      1.10 o 
  -5   6   7        7.26        7.89      1.62 o 
  -4   6   7       18.31       18.14      2.60 o 
  -3   6   7      105.28       96.84      2.74 o 
  -2   6   7        4.00        3.82      0.79 o 
  -1   6   7       86.94       80.01      3.64 o 
   0   6   7        4.70        3.69      0.68 o 
   1   6   7       49.17       47.33      1.62 o 
   2   6   7       37.41       32.76      1.39 o 
   3   6   7       12.15       12.97      1.06 o 
   4   6   7       47.81       45.67      1.65 o 
   5   6   7       43.14       40.62      1.95 o 
   6   6   7      153.75      144.96      3.23 o 
   7   6   7       14.09       13.79      1.34 o 
   8   6   7       22.13       16.48      1.84 o 
   9   6   7       21.12       21.19      2.16 o 
  10   6   7        6.06       10.76      3.21 o 
  11   6   7        5.40        7.16      1.63 o 
  -6   7   7        3.49        6.29      2.58 o 
  -5   7   7        0.22        0.17      1.04 o 
  -4   7   7       18.98       18.57      1.83 o 
  -3   7   7        0.36        1.02      0.73 o 
  -2   7   7       32.93       32.09      3.09 o 
  -1   7   7       16.35       13.69      1.27 o 
   0   7   7      352.95      323.53      4.98 o 
   1   7   7       49.93       48.09      1.86 o 
   2   7   7       15.69       11.42      1.03 o 
   3   7   7       26.08       27.80      1.86 o 
   4   7   7       11.39       14.24      1.17 o 
   5   7   7      159.09      156.40      3.30 o 
   6   7   7        4.63        7.85      1.88 o 
   7   7   7       27.90       27.48      2.16 o 
   8   7   7        0.96        1.02      1.28 o 
   9   7   7       23.26       18.22      2.93 o 
  10   7   7        1.57        2.23      1.14 o 
  -6   8   7        0.14        0.00      1.15 o 
  -5   8   7        1.72        3.89      1.28 o 
  -4   8   7        3.53        4.92      1.11 o 
  -3   8   7        4.78        5.12      0.97 o 
  -2   8   7        7.48        6.78      1.04 o 
  -1   8   7        4.43        2.09      0.78 o 
   0   8   7       91.44       84.02      2.45 o 
   1   8   7        6.40        7.95      1.40 o 
   2   8   7        0.50        0.72      0.91 o 
   3   8   7        0.55        0.72      0.75 o 
   4   8   7       28.73       31.90      2.69 o 
   5   8   7      163.83      152.17      3.34 o 
   6   8   7       20.10       18.13      1.42 o 
   7   8   7        2.00        2.61      0.86 o 
   8   8   7        0.39        1.07      0.88 o 
   9   8   7        3.76        6.32      1.71 o 
  10   8   7        0.12        0.32      1.04 o 
  -5   9   7        6.90        6.44      1.65 o 
  -4   9   7        0.00        0.00      1.18 o 
  -3   9   7        0.00        0.00      0.78 o 
  -2   9   7        8.44       11.03      1.28 o 
  -1   9   7        5.52        4.93      0.97 o 
   0   9   7        2.89        4.25      0.89 o 
   1   9   7        1.72        4.05      0.85 o 
   2   9   7        1.12        1.79      0.68 o 
   3   9   7        1.02        3.01      1.19 o 
   4   9   7       35.45       35.11      3.03 o 
   5   9   7       34.06       33.95      2.35 o 
   6   9   7        0.96        2.78      0.81 o 
   7   9   7        1.81        0.96      1.70 o 
   8   9   7        1.53        1.61      1.28 o 
   9   9   7        2.26        2.82      1.68 o 
  -4  10   7        0.14        0.00      1.06 o 
  -3  10   7        3.07        3.75      1.41 o 
  -2  10   7        1.39        1.93      0.89 o 
  -1  10   7        4.52        3.36      0.87 o 
   0  10   7        5.36        7.15      1.07 o 
   1  10   7        0.64        0.52      0.68 o 
   2  10   7        0.93        1.09      0.68 o 
   3  10   7        2.31        2.77      2.06 o 
   4  10   7        3.74        1.83      1.06 o 
   5  10   7        7.01        7.13      1.71 o 
   6  10   7        0.03        0.02      0.87 o 
   7  10   7        5.15        5.85      1.77 o 
   8  10   7        3.15        2.66      1.74 o 
   9  10   7        0.26        1.89      1.17 o 
  -3  11   7        0.26        1.20      1.30 o 
  -2  11   7        0.02        0.00      0.82 o 
  -1  11   7        0.95        2.04      1.43 o 
   0  11   7        1.28        0.74      0.80 o 
   1  11   7        0.05        0.21      0.73 o 
   2  11   7        0.57        0.52      0.78 o 
   3  11   7        0.25        1.45      1.01 o 
   4  11   7        2.88        1.62      1.08 o 
   5  11   7        1.68        2.46      1.07 o 
   6  11   7        2.89        1.80      1.58 o 
   7  11   7        0.46        1.57      1.46 o 
   8  11   7        0.94        3.10      1.65 o 
  -2  12   7        0.59        0.81      1.37 o 
  -1  12   7        0.78        2.65      1.37 o 
   0  12   7        0.07        0.55      1.48 o 
   1  12   7        0.04        0.80      1.11 o 
   2  12   7        0.22        1.67      0.93 o 
   3  12   7        0.01        0.00      1.12 o 
   4  12   7        0.15        0.93      1.09 o 
   5  12   7        0.37        1.07      1.20 o 
   1  13   7        0.07        0.00      1.26 o 
   2  13   7        1.80        4.38      2.69 o 
   3  13   7        0.64        0.00      2.17 o 
   2  -9   8        8.36       13.85      1.70 o 
   3  -9   8        0.83        1.23      1.05 o 
  -1  -8   8        0.79        2.44      1.23 o 
   0  -8   8        0.00        0.00      0.98 o 
   1  -8   8        3.13        3.17      1.05 o 
   2  -8   8        0.77        2.49      1.66 o 
   3  -8   8        2.63        3.77      1.06 o 
   4  -8   8       12.39       15.79      2.25 o 
   5  -8   8        0.07        0.00      1.23 o 
   6  -8   8        0.78        0.15      2.67 o 
  -3  -7   8        0.65        0.88      1.19 o 
  -2  -7   8        1.34        1.33      1.23 o 
  -1  -7   8        2.70        5.79      3.09 o 
   0  -7   8        1.51        0.78      1.01 o 
   1  -7   8       11.80       14.14      1.47 o 
   2  -7   8        0.54        0.87      0.81 o 
   3  -7   8        0.51        0.41      0.84 o 
   4  -7   8        1.11        3.36      1.59 o 
   5  -7   8       12.01       13.06      1.94 o 
   6  -7   8        7.77        8.60      1.76 o 
   7  -7   8        0.60        1.75      1.38 o 
  -4  -6   8        5.09        4.85      1.63 o 
  -3  -6   8        3.85        7.66      2.09 o 
  -2  -6   8        1.32        3.27      1.22 o 
  -1  -6   8        2.38        1.76      1.06 o 
   0  -6   8       22.80       22.19      1.70 o 
   1  -6   8        0.01        0.00      0.87 o 
   2  -6   8        0.61        0.68      0.73 o 
   3  -6   8        1.27        1.13      0.73 o 
   4  -6   8        8.29        8.06      1.55 o 
   5  -6   8        0.51        0.35      1.02 o 
   6  -6   8       39.03       45.43      4.94 o 
   7  -6   8        0.18        1.04      1.16 o 
   8  -6   8        0.58        0.42      1.15 o 
  -4  -5   8        0.63        1.50      1.16 o 
  -3  -5   8        0.81        1.67      1.05 o 
  -2  -5   8        9.05       10.84      1.62 o 
  -1  -5   8       13.98       12.60      1.68 o 
   0  -5   8        3.03        1.22      0.69 o 
   1  -5   8        4.95        4.12      0.90 o 
   2  -5   8        6.12        6.48      1.01 o 
   3  -5   8        1.75        2.11      0.76 o 
   4  -5   8       23.62       24.45      2.25 o 
   5  -5   8       48.55       43.64      3.79 o 
   6  -5   8        2.56        3.21      1.14 o 
   7  -5   8       13.95       13.11      1.93 o 
   8  -5   8        3.62        2.48      1.26 o 
   9  -5   8        6.17        6.27      2.15 o 
  -5  -4   8        0.51        1.95      1.74 o 
  -4  -4   8        1.14        1.42      1.14 o 
  -3  -4   8       10.22       10.20      1.60 o 
  -2  -4   8        1.37        1.81      1.52 o 
  -1  -4   8        5.64        2.33      1.29 o 
   0  -4   8       23.77       19.16      1.45 o 
   1  -4   8        0.53        0.97      0.60 o 
   2  -4   8        5.53        6.64      0.94 o 
   3  -4   8       36.79       34.39      1.70 o 
   4  -4   8       59.09       51.01      4.95 o 
   5  -4   8      149.83      148.56      4.52 o 
   6  -4   8        5.44        6.64      1.39 o 
   7  -4   8        1.38        2.53      1.12 o 
   8  -4   8        5.72        6.50      1.47 o 
   9  -4   8        1.11        1.59      1.20 o 
  10  -4   8        4.45        6.52      1.73 o 
  -6  -3   8        3.62        5.66      1.52 o 
  -5  -3   8        4.65        7.52      2.00 o 
  -4  -3   8        2.33        1.59      0.99 o 
  -3  -3   8        1.68        2.89      1.01 o 
  -2  -3   8       20.54       17.77      1.79 o 
  -1  -3   8        8.44        7.89      0.97 o 
   0  -3   8       18.31       18.69      1.57 o 
   1  -3   8        6.39        7.56      0.93 o 
   2  -3   8      184.84      170.35      3.41 o 
   3  -3   8        1.84        2.53      0.86 o 
   4  -3   8        9.59       10.87      1.44 o 
   5  -3   8        3.30        2.24      0.96 o 
   6  -3   8        0.45        0.00      0.75 o 
   7  -3   8       12.23       11.33      1.60 o 
   8  -3   8       16.03       19.37      2.12 o 
   9  -3   8        1.92        6.43      1.47 o 
  10  -3   8        0.94        3.78      1.43 o 
  -6  -2   8        4.36        7.39      2.36 o 
  -5  -2   8        3.20        4.92      1.74 o 
  -4  -2   8        0.19        0.00      0.71 o 
  -3  -2   8       24.93       22.82      1.58 o 
  -2  -2   8      143.54      119.59      3.47 o 
  -1  -2   8       33.35       26.87      1.48 o 
   0  -2   8       82.22       78.28      2.20 o 
   1  -2   8        1.81        2.06      0.77 o 
   2  -2   8        2.11        1.63      0.68 o 
   3  -2   8      278.86      279.68      4.36 o 
   4  -2   8       21.87       21.31      1.81 o 
   5  -2   8        2.73        3.64      1.00 o 
   6  -2   8        0.07        0.34      1.29 o 
   7  -2   8        1.64        1.15      0.83 o 
   8  -2   8       38.81       42.79      2.69 o 
   9  -2   8        2.27        2.64      1.58 o 
  10  -2   8        0.83        1.96      1.58 o 
  11  -2   8        0.12        1.32      2.00 o 
  -6  -1   8        0.31        0.49      1.10 o 
  -5  -1   8        1.44        0.86      1.26 o 
  -4  -1   8        6.06        7.23      1.10 o 
  -3  -1   8       18.17       19.34      1.45 o 
  -2  -1   8        7.62        6.99      0.93 o 
  -1  -1   8       83.62       82.75      1.92 o 
   0  -1   8        7.58        7.70      1.18 o 
   1  -1   8        0.12        0.00      0.34 o 
   2  -1   8      133.16      136.40      3.49 o 
   3  -1   8       10.93       10.41      0.93 o 
   4  -1   8        0.00        0.18      0.46 o 
   5  -1   8       15.09       15.80      1.17 o 
   6  -1   8        0.23        0.94      0.55 o 
   7  -1   8        1.49        2.56      0.80 o 
   8  -1   8        2.97        2.87      0.83 o 
   9  -1   8        0.84        0.75      0.76 o 
  10  -1   8        8.48        9.54      1.30 o 
  11  -1   8        1.36        2.55      1.30 o 
  -6   0   8        4.58        6.66      1.92 o 
  -5   0   8        4.51        6.09      1.38 o 
  -4   0   8       55.43       53.81      2.61 o 
  -3   0   8        4.44        4.36      0.84 o 
  -2   0   8       28.56       29.17      1.72 o 
  -1   0   8       41.88       45.96      1.42 o 
   0   0   8        1.60        2.32      0.52 o 
   1   0   8      154.18      152.27      2.48 o 
   2   0   8      282.42      280.20      6.39 o 
   3   0   8       15.34       17.90      1.15 o 
   4   0   8        8.98       11.85      1.01 o 
   5   0   8        2.25        1.56      0.57 o 
   6   0   8       33.52       29.07      2.32 o 
   7   0   8       38.92       36.36      1.95 o 
   8   0   8        3.05        2.91      1.17 o 
   9   0   8        3.82        3.73      0.93 o 
  10   0   8        2.27        3.76      1.01 o 
  11   0   8        0.49        0.53      1.23 o 
  -6   1   8        0.97        2.02      1.29 o 
  -5   1   8        0.83        1.73      1.06 o 
  -4   1   8        8.58        8.61      1.72 o 
  -3   1   8        6.98        6.73      1.17 o 
  -2   1   8       15.93       17.56      1.16 o 
  -1   1   8        0.10        1.00      0.47 o 
   0   1   8       15.62       15.84      0.94 o 
   1   1   8       37.54       36.33      1.15 o 
   2   1   8       62.07       63.04      1.57 o 
   3   1   8        7.08        6.46      1.14 o 
   4   1   8       12.64       11.89      1.00 o 
   5   1   8        8.70        9.44      0.97 o 
   6   1   8       68.62       59.66      1.96 o 
   7   1   8       92.81       84.05      2.45 o 
   8   1   8        1.10        1.26      0.82 o 
   9   1   8        8.78        8.90      1.16 o 
  10   1   8        0.23        0.00      0.94 o 
  11   1   8        1.10        3.76      1.48 o 
  -7   2   8        1.77        1.25      1.23 o 
  -6   2   8        1.82        3.00      1.33 o 
  -5   2   8       13.43       13.02      1.82 o 
  -4   2   8       25.66       28.57      3.19 o 
  -3   2   8        0.55        0.28      0.67 o 
  -2   2   8       22.94       23.72      1.41 o 
  -1   2   8       15.48       15.95      0.94 o 
   0   2   8        0.00        0.13      0.35 o 
   1   2   8        2.89        2.49      0.47 o 
   2   2   8        6.37        6.93      0.61 o 
   3   2   8        0.20        0.19      0.43 o 
   4   2   8       10.71       10.51      1.67 o 
   5   2   8       10.06       13.05      1.09 o 
   6   2   8        4.13        2.72      0.85 o 
   7   2   8       19.90       17.96      1.37 o 
   8   2   8        3.93        4.10      0.87 o 
   9   2   8        0.02        0.00      0.62 o 
  10   2   8        0.10        0.00      0.87 o 
  11   2   8        0.75        0.83      1.23 o 
  -6   3   8        5.97        7.73      1.56 o 
  -5   3   8       16.61       16.79      1.94 o 
  -4   3   8       16.07       19.15      2.17 o 
  -3   3   8       19.05       19.54      1.85 o 
  -2   3   8        0.00        0.00      0.72 o 
  -1   3   8        3.54        3.86      0.70 o 
   0   3   8        4.32        5.22      0.74 o 
   1   3   8        0.00        0.00      0.52 o 
   2   3   8        8.00        6.76      0.59 o 
   3   3   8       30.94       32.90      1.78 o 
   4   3   8       25.89       23.96      1.32 o 
   5   3   8       38.36       37.31      2.63 o 
   6   3   8      135.61      119.61      2.85 o 
   7   3   8       13.41       13.88      1.26 o 
   8   3   8        0.71        1.33      0.70 o 
   9   3   8       10.11        8.89      1.17 o 
  10   3   8        9.49       10.17      1.70 o 
  11   3   8        0.24        2.19      1.25 o 
  -6   4   8        1.85        0.67      1.19 o 
  -5   4   8       26.74       25.31      2.38 o 
  -4   4   8       74.08       69.28      3.03 o 
  -3   4   8       72.17       74.30      4.92 o 
  -2   4   8        2.31        2.23      0.74 o 
  -1   4   8        0.04        0.38      0.73 o 
   0   4   8        4.63        5.51      0.75 o 
   1   4   8        3.22        2.54      0.73 o 
   2   4   8        8.83        8.38      0.74 o 
   3   4   8      143.66      139.16      5.16 o 
   4   4   8       30.09       32.65      2.09 o 
   5   4   8        1.59        1.11      0.65 o 
   6   4   8       30.39       27.99      2.35 o 
   7   4   8        0.35        0.52      0.62 o 
   8   4   8       60.15       54.72      2.14 o 
   9   4   8        1.91        3.20      1.13 o 
  10   4   8        7.07        4.95      1.35 o 
  11   4   8        1.17        1.54      1.28 o 
  -6   5   8        1.87        3.71      1.93 o 
  -5   5   8        0.18        0.00      0.91 o 
  -4   5   8        0.01        1.04      0.86 o 
  -3   5   8        5.84        6.33      1.05 o 
  -2   5   8       46.66       44.84      1.85 o 
  -1   5   8       36.95       39.20      1.68 o 
   0   5   8        1.12        0.96      0.53 o 
   1   5   8        6.66        6.73      1.01 o 
   2   5   8        6.19        6.04      0.75 o 
   3   5   8      219.92      206.91      3.61 o 
   4   5   8       78.09       75.79      2.16 o 
   5   5   8       62.02       59.16      1.98 o 
   6   5   8       25.61       25.63      2.04 o 
   7   5   8        0.95        1.53      0.74 o 
   8   5   8      159.48      137.65      3.42 o 
   9   5   8        0.10        0.01      1.00 o 
  10   5   8        2.57        2.12      1.23 o 
  11   5   8        0.42        1.65      1.23 o 
  -6   6   8        4.89        5.86      1.59 o 
  -5   6   8        1.91        1.54      1.17 o 
  -4   6   8        0.56        1.13      1.03 o 
  -3   6   8       10.73       10.21      1.22 o 
  -2   6   8      131.44      117.84      3.02 o 
  -1   6   8        9.61        9.87      1.08 o 
   0   6   8        0.10        0.18      0.66 o 
   1   6   8        2.96        2.61      0.63 o 
   2   6   8       20.67       22.92      1.32 o 
   3   6   8       44.29       43.73      3.88 o 
   4   6   8      159.70      149.17      3.14 o 
   5   6   8        9.33        7.07      0.94 o 
   6   6   8        9.77       10.01      1.15 o 
   7   6   8       35.98       34.33      1.88 o 
   8   6   8        0.71        1.71      0.82 o 
   9   6   8        0.27        0.00      1.24 o 
  10   6   8       14.83       13.21      3.25 o 
  11   6   8        5.87        6.56      1.57 o 
  -5   7   8        1.21        1.88      2.10 o 
  -4   7   8        0.32        0.00      1.03 o 
  -3   7   8        4.24        5.01      1.03 o 
  -2   7   8        2.22        2.00      0.78 o 
  -1   7   8       17.06       19.67      1.48 o 
   0   7   8        1.75        0.66      0.64 o 
   1   7   8       92.54       98.08      2.56 o 
   2   7   8       45.84       44.07      2.37 o 
   3   7   8       85.79       81.95      6.43 o 
   4   7   8       97.61       84.68      3.13 o 
   5   7   8       76.22       75.65      3.74 o 
   6   7   8       82.29       73.34      2.39 o 
   7   7   8        2.35        3.00      0.85 o 
   8   7   8        1.10        1.50      1.71 o 
   9   7   8        7.43        7.44      1.80 o 
  10   7   8       25.41       25.50      2.47 o 
  -5   8   8        1.16        2.28      1.40 o 
  -4   8   8        2.06        2.18      1.06 o 
  -3   8   8       12.01        8.80      1.25 o 
  -2   8   8        0.01        0.00      0.68 o 
  -1   8   8       22.03       22.05      1.64 o 
   0   8   8       13.87       13.59      1.30 o 
   1   8   8       25.82       25.77      1.57 o 
   2   8   8       12.27       12.25      1.86 o 
   3   8   8       48.07       46.44      2.53 o 
   4   8   8        6.22        5.23      1.20 o 
   5   8   8       12.98       14.60      1.72 o 
   6   8   8       21.60       21.49      1.58 o 
   7   8   8       19.18       18.44      1.55 o 
   8   8   8        2.01        3.76      1.19 o 
   9   8   8        1.73        1.62      1.08 o 
  10   8   8        2.31        1.78      1.30 o 
  -4   9   8        0.15        0.01      1.00 o 
  -3   9   8        0.34        0.61      0.98 o 
  -2   9   8        2.84        2.35      0.92 o 
  -1   9   8       17.02       19.13      1.61 o 
   0   9   8        0.19        0.00      0.57 o 
   1   9   8       22.20       22.17      1.58 o 
   2   9   8       22.98       27.64      2.25 o 
   3   9   8       20.55       22.79      2.38 o 
   4   9   8       41.42       45.19      2.69 o 
   5   9   8       27.21       24.18      2.17 o 
   6   9   8        5.15        7.80      1.46 o 
   7   9   8        0.00        0.00      0.68 o 
   8   9   8        0.11        1.24      1.76 o 
   9   9   8        3.68        3.72      1.30 o 
  -3  10   8        0.13        0.01      0.88 o 
  -2  10   8        0.35        0.00      0.84 o 
  -1  10   8        0.04        0.00      0.92 o 
   0  10   8        0.43        0.74      0.73 o 
   1  10   8        6.92        7.39      1.07 o 
   2  10   8        8.57        8.57      1.52 o 
   3  10   8       51.38       54.27      2.88 o 
   4  10   8        1.23        2.46      1.11 o 
   5  10   8        2.05        3.08      1.09 o 
   6  10   8        0.71        1.54      1.03 o 
   7  10   8        3.12        3.33      1.69 o 
   8  10   8        1.12        1.35      1.38 o 
  -2  11   8       10.49       13.29      1.61 o 
  -1  11   8        0.45        2.23      0.97 o 
   0  11   8        0.43        0.67      0.90 o 
   1  11   8        0.45        1.22      0.99 o 
   2  11   8        0.00        0.00      1.98 o 
   3  11   8        3.16        4.36      1.34 o 
   4  11   8        0.73        1.45      1.15 o 
   5  11   8        0.12        3.03      1.15 o 
   6  11   8        2.76        4.81      1.32 o 
   7  11   8        2.33        2.16      1.45 o 
  -1  12   8        0.01        0.76      1.01 o 
   0  12   8        0.00        0.00      0.83 o 
   1  12   8        3.20        4.55      1.14 o 
   2  12   8        0.15        0.26      1.47 o 
   3  12   8        2.72        5.04      1.51 o 
   4  12   8        0.23        0.63      1.15 o 
   5  12   8        1.45        3.98      1.43 o 
   6  12   8        1.21        2.98      1.31 o 
   2  -8   9        1.95        2.25      1.05 o 
   3  -8   9        0.93        1.02      1.28 o 
   4  -8   9        8.13       13.21      2.24 o 
  -1  -7   9        4.02        5.31      1.59 o 
   0  -7   9        0.07        0.00      1.07 o 
   1  -7   9        0.07        1.18      1.05 o 
   2  -7   9        2.20        2.97      1.04 o 
   3  -7   9        0.05        0.00      1.52 o 
   4  -7   9        9.67       14.15      2.66 o 
   5  -7   9        0.14        2.35      1.32 o 
   6  -7   9        0.64        1.66      2.03 o 
  -2  -6   9        0.13        1.60      1.19 o 
  -1  -6   9        5.95        5.51      1.38 o 
   0  -6   9        1.94        1.11      1.06 o 
   1  -6   9        1.73        2.07      0.91 o 
   2  -6   9        2.77        2.24      0.97 o 
   3  -6   9        0.00        0.00      0.90 o 
   4  -6   9        1.90        2.36      1.82 o 
   5  -6   9        2.58        1.35      2.92 o 
   6  -6   9        4.70        8.89      1.80 o 
   7  -6   9        0.00        0.53      1.96 o 
   8  -6   9        0.00        0.61      1.99 o 
  -3  -5   9        1.17        2.26      1.29 o 
  -2  -5   9        1.39        3.02      1.63 o 
  -1  -5   9        0.46        0.22      0.94 o 
   0  -5   9        1.42        2.20      0.99 o 
   1  -5   9       17.53       16.44      1.48 o 
   2  -5   9        4.07        5.98      1.02 o 
   3  -5   9        1.03        0.77      0.89 o 
   4  -5   9        3.38        1.46      1.00 o 
   5  -5   9        9.89        9.89      1.68 o 
   6  -5   9       30.59       26.81      3.10 o 
   7  -5   9        3.69        4.92      1.44 o 
   8  -5   9        0.14        2.24      1.23 o 
   9  -5   9        0.01        0.00      1.26 o 
  -4  -4   9        0.16        0.00      1.70 o 
  -3  -4   9        3.42        5.43      1.31 o 
  -2  -4   9        0.34        0.00      1.21 o 
  -1  -4   9        7.77        2.97      1.86 o 
   0  -4   9        3.24        2.86      0.86 o 
   1  -4   9       22.78       21.14      1.55 o 
   2  -4   9        6.62        8.52      1.26 o 
   3  -4   9        0.94        2.69      1.02 o 
   4  -4   9        3.82        3.83      1.23 o 
   5  -4   9       17.08       21.14      2.17 o 
   6  -4   9       13.07       17.38      1.96 o 
   7  -4   9       15.29       19.48      2.15 o 
   8  -4   9        0.00        1.01      1.20 o 
   9  -4   9        0.00        0.00      4.06 o 
  -4  -3   9        0.09        0.76      1.04 o 
  -3  -3   9        0.43        0.00      0.90 o 
  -2  -3   9        8.48        8.09      1.36 o 
  -1  -3   9       12.04       11.35      1.51 o 
   0  -3   9       16.22       14.38      1.28 o 
   1  -3   9       15.06       15.61      1.32 o 
   2  -3   9       19.92       18.47      1.36 o 
   3  -3   9        0.61        0.42      0.94 o 
   4  -3   9       49.17       46.09      2.60 o 
   5  -3   9       91.25       90.44      5.84 o 
   6  -3   9        0.63        0.98      0.94 o 
   7  -3   9        8.56        9.84      1.59 o 
   8  -3   9        2.03        2.95      1.48 o 
   9  -3   9       24.70       25.65      2.51 o 
  10  -3   9       18.15       20.22      2.45 o 
  -5  -2   9        0.96        1.63      1.77 o 
  -4  -2   9       14.92       13.53      1.92 o 
  -3  -2   9        6.85        2.64      1.52 o 
  -2  -2   9        0.03        0.47      0.88 o 
  -1  -2   9       16.02       19.52      1.80 o 
   0  -2   9        9.33        8.36      1.02 o 
   1  -2   9       21.47       22.65      1.42 o 
   2  -2   9        6.50        7.45      0.94 o 
   3  -2   9       48.16       49.20      2.44 o 
   4  -2   9       16.72       16.42      1.71 o 
   5  -2   9        5.31        6.44      1.28 o 
   6  -2   9       30.15       27.54      2.28 o 
   7  -2   9        0.18        0.22      0.86 o 
   8  -2   9       10.16        7.72      1.53 o 
   9  -2   9        8.31        7.20      1.63 o 
  10  -2   9       12.40       16.39      2.13 o 
  -5  -1   9        2.16        0.57      1.16 o 
  -4  -1   9        0.40        0.00      0.98 o 
  -3  -1   9        4.29        4.80      1.16 o 
  -2  -1   9        4.92        6.87      1.00 o 
  -1  -1   9       22.07       22.73      1.24 o 
   0  -1   9       17.52       16.30      1.05 o 
   1  -1   9       55.05       52.37      1.54 o 
   2  -1   9       38.58       36.84      1.31 o 
   3  -1   9      213.54      218.03      4.95 o 
   4  -1   9       38.60       35.23      1.60 o 
   5  -1   9        3.48        3.41      0.81 o 
   6  -1   9       33.23       34.41      1.85 o 
   7  -1   9       31.59       33.37      2.40 o 
   8  -1   9        0.06        0.42      0.91 o 
   9  -1   9       10.09       10.88      1.65 o 
  10  -1   9        2.37        2.04      1.21 o 
  11  -1   9        9.48       10.73      2.94 o 
  -5   0   9       12.24       10.22      1.76 o 
  -4   0   9        9.14       10.43      1.63 o 
  -3   0   9       18.70       18.02      1.82 o 
  -2   0   9        8.19        9.42      1.07 o 
  -1   0   9       33.27       29.02      1.53 o 
   0   0   9      104.54       97.42      2.13 o 
   1   0   9      100.76       94.40      2.95 o 
   2   0   9      141.47      125.99      2.81 o 
   3   0   9       76.59       76.79      2.17 o 
   4   0   9        0.27        0.19      0.49 o 
   5   0   9        3.89        2.33      0.63 o 
   6   0   9        0.48        1.05      0.59 o 
   7   0   9       17.20       15.99      1.36 o 
   8   0   9        0.72        0.42      0.69 o 
   9   0   9        0.71        0.78      0.78 o 
  10   0   9        0.46        0.00      0.80 o 
  11   0   9        0.43        0.06      1.25 o 
  -6   1   9        3.10        1.61      1.37 o 
  -5   1   9        0.39        1.58      1.18 o 
  -4   1   9       31.61       30.01      2.44 o 
  -3   1   9        6.83        5.86      1.56 o 
  -2   1   9        9.92       10.42      1.33 o 
  -1   1   9        5.27        5.30      0.71 o 
   0   1   9       12.58       11.80      0.93 o 
   1   1   9       14.02       13.73      0.93 o 
   2   1   9       27.85       30.16      1.45 o 
   3   1   9        4.19        3.08      0.95 o 
   4   1   9       48.29       41.62      1.65 o 
   5   1   9       19.02       18.21      1.35 o 
   6   1   9       26.32       23.67      1.50 o 
   7   1   9       32.23       29.16      1.69 o 
   8   1   9        5.59        6.43      1.02 o 
   9   1   9       10.56       10.46      1.26 o 
  10   1   9        0.58        1.16      0.88 o 
  11   1   9        1.25        0.00      1.11 o 
  -6   2   9       29.40       31.31      2.85 o 
  -5   2   9        8.59       11.26      1.81 o 
  -4   2   9       66.11       66.05      3.08 o 
  -3   2   9        1.25        0.92      1.27 o 
  -2   2   9       10.02       10.68      1.13 o 
  -1   2   9        9.32       12.49      1.68 o 
   0   2   9       63.31       71.65      1.76 o 
   1   2   9        1.28        1.93      0.48 o 
   2   2   9        0.59        0.67      1.01 o 
   3   2   9        1.10        2.04      0.55 o 
   4   2   9      112.43      101.02      2.54 o 
   5   2   9        5.00        5.71      0.84 o 
   6   2   9        9.53        7.46      0.99 o 
   7   2   9       40.14       38.01      2.14 o 
   8   2   9        2.37        2.23      0.77 o 
   9   2   9        2.60        3.78      0.90 o 
  10   2   9        0.25        0.00      0.94 o 
  11   2   9        0.37        1.44      1.23 o 
  -6   3   9        0.83        1.60      1.53 o 
  -5   3   9       11.90       13.83      1.99 o 
  -4   3   9        0.61        1.11      0.97 o 
  -3   3   9       26.65       25.39      2.12 o 
  -2   3   9        0.38        2.05      0.70 o 
  -1   3   9        3.75        3.34      0.73 o 
   0   3   9       59.55       60.34      2.68 o 
   1   3   9       34.33       32.46      1.21 o 
   2   3   9       12.25       12.82      1.25 o 
   3   3   9       46.39       43.31      2.37 o 
   4   3   9        1.45        3.14      0.98 o 
   5   3   9       36.22       36.91      1.70 o 
   6   3   9       83.51       77.96      2.41 o 
   7   3   9       18.83       14.44      1.52 o 
   8   3   9       42.38       40.65      2.39 o 
   9   3   9        8.32        9.78      1.32 o 
  10   3   9        1.81        3.82      1.33 o 
  11   3   9        0.04        0.17      1.24 o 
  -5   4   9        0.59        0.56      1.04 o 
  -4   4   9       23.28       26.51      2.38 o 
  -3   4   9       72.40       72.76      4.77 o 
  -2   4   9        0.11        0.00      0.59 o 
  -1   4   9        9.27       11.19      1.16 o 
   0   4   9        7.47        7.64      0.91 o 
   1   4   9       21.56       22.77      1.34 o 
   2   4   9       17.79       17.96      1.19 o 
   3   4   9       44.44       41.88      1.61 o 
   4   4   9        0.13        0.07      0.52 o 
   5   4   9        4.04        3.99      0.89 o 
   6   4   9       69.92       64.95      3.25 o 
   7   4   9       10.67        7.30      1.13 o 
   8   4   9       18.40       17.83      1.63 o 
   9   4   9        5.06        6.93      1.12 o 
  10   4   9        2.33        4.68      1.41 o 
  11   4   9        0.35        0.80      1.22 o 
  -5   5   9        1.76        1.69      1.29 o 
  -4   5   9        1.67        3.53      1.23 o 
  -3   5   9        0.02        0.00      1.12 o 
  -2   5   9        3.07        4.04      0.90 o 
  -1   5   9       25.30       26.21      1.62 o 
   0   5   9       12.00       12.89      1.16 o 
   1   5   9       33.07       34.95      2.00 o 
   2   5   9       89.84       89.35      4.02 o 
   3   5   9       26.44       21.17      1.96 o 
   4   5   9       15.69       15.33      1.24 o 
   5   5   9        0.23        0.00      0.53 o 
   6   5   9       41.43       34.34      2.81 o 
   7   5   9        1.09        0.72      0.74 o 
   8   5   9        0.95        0.35      0.72 o 
   9   5   9        3.24        3.39      0.97 o 
  10   5   9        2.21        3.85      1.37 o 
  11   5   9        0.01        1.65      1.44 o 
  -5   6   9        0.65        0.00      1.27 o 
  -4   6   9        0.01        0.00      1.01 o 
  -3   6   9        8.83       11.84      1.36 o 
  -2   6   9       18.83       16.93      1.51 o 
  -1   6   9       14.48       14.32      1.31 o 
   0   6   9        6.95        5.24      0.89 o 
   1   6   9       25.83       24.52      2.23 o 
   2   6   9       71.92       63.53      5.70 o 
   3   6   9        4.90        4.77      1.05 o 
   4   6   9       12.11       15.96      1.72 o 
   5   6   9        0.01        0.63      0.62 o 
   6   6   9       60.62       60.10      2.21 o 
   7   6   9       34.78       34.80      1.96 o 
   8   6   9       17.93       18.59      1.64 o 
   9   6   9        3.01        3.35      1.21 o 
  10   6   9        3.21        6.16      1.58 o 
  11   6   9        0.22        1.70      1.42 o 
  -5   7   9        0.00        0.97      2.29 o 
  -4   7   9        1.57        3.88      1.52 o 
  -3   7   9        1.31        1.75      0.88 o 
  -2   7   9        0.32        0.00      0.65 o 
  -1   7   9        0.23        0.53      0.68 o 
   0   7   9       18.23       17.36      1.42 o 
   1   7   9       13.62       15.93      1.74 o 
   2   7   9        1.33        1.37      0.86 o 
   3   7   9        1.15        1.29      1.17 o 
   4   7   9        3.89        2.63      0.98 o 
   5   7   9        1.66        1.04      1.61 o 
   6   7   9       20.25       21.11      2.16 o 
   7   7   9       18.04       15.74      1.98 o 
   8   7   9        0.50        0.60      0.85 o 
   9   7   9        3.58        4.18      1.21 o 
  10   7   9        0.83        1.66      1.10 o 
  -4   8   9        0.64        0.00      1.14 o 
  -3   8   9        2.40        0.63      0.95 o 
  -2   8   9        1.44        1.32      0.99 o 
  -1   8   9        1.18        1.45      0.73 o 
   0   8   9       11.15       11.82      1.28 o 
   1   8   9       19.83       19.86      1.99 o 
   2   8   9       52.47       45.08      7.45 o 
   3   8   9        1.92        0.68      0.89 o 
   4   8   9        2.99        3.72      1.12 o 
   5   8   9        9.63        7.33      1.37 o 
   6   8   9       19.95       22.92      2.13 o 
   7   8   9        9.73        7.31      1.12 o 
   8   8   9        0.04        0.70      0.83 o 
   9   8   9       10.27       13.55      1.84 o 
  10   8   9        0.87        3.02      1.36 o 
  -3   9   9        0.17        1.36      0.95 o 
  -2   9   9        0.00        0.31      0.84 o 
  -1   9   9        1.05        1.96      0.88 o 
   0   9   9        8.15        7.27      1.47 o 
   1   9   9        0.60        0.01      0.93 o 
   2   9   9        4.49        4.59      1.26 o 
   3   9   9       10.70       10.89      1.55 o 
   4   9   9        3.96        4.11      1.23 o 
   5   9   9        2.21        1.97      1.05 o 
   6   9   9        3.21        2.39      1.13 o 
   7   9   9        0.40        0.61      1.10 o 
   8   9   9        0.01        1.15      1.25 o 
   9   9   9        9.63       12.76      3.44 o 
  -2  10   9        0.01        0.43      0.95 o 
  -1  10   9        0.22        0.51      0.98 o 
   0  10   9        7.40       10.59      1.34 o 
   1  10   9        1.43        0.00      0.96 o 
   2  10   9        0.00        0.10      1.39 o 
   3  10   9        0.01        1.33      1.64 o 
   4  10   9        3.20        5.37      1.33 o 
   5  10   9       50.94       54.17      3.18 o 
   6  10   9        3.29        4.54      1.26 o 
   7  10   9        0.37        0.00      0.93 o 
   8  10   9        4.46        3.49      1.63 o 
  -1  11   9        2.72        1.33      0.96 o 
   0  11   9        0.04        0.00      0.80 o 
   1  11   9        0.31        0.12      1.09 o 
   2  11   9        6.22        8.74      1.67 o 
   3  11   9        0.21        0.00      1.02 o 
   4  11   9        4.59        5.18      1.53 o 
   5  11   9        0.01        0.31      1.12 o 
   6  11   9        0.81        0.96      1.08 o 
   7  11   9        2.75        4.82      1.47 o 
   1  12   9        0.02        2.77      1.33 o 
   2  12   9        1.41        0.42      1.21 o 
   3  12   9        8.32        6.78      1.65 o 
   4  12   9        5.53        5.67      2.05 o 
   5  12   9        0.46        0.00      1.45 o 
   2  -7  10        0.30        1.11      2.06 o 
   3  -7  10        1.27        1.39      1.34 o 
   4  -7  10        2.96        0.45      1.36 o 
   0  -6  10        1.37        0.75      1.15 o 
   1  -6  10        1.40        0.81      0.90 o 
   2  -6  10        3.26        5.12      1.45 o 
   3  -6  10        0.04        0.00      1.02 o 
   4  -6  10       22.30       29.95      2.78 o 
   5  -6  10        4.30        3.57      1.42 o 
   6  -6  10        3.05        3.58      1.51 o 
  -2  -5  10        2.33        3.69      1.32 o 
  -1  -5  10        6.93        6.10      1.68 o 
   0  -5  10        1.93        2.11      1.09 o 
   1  -5  10        0.04        0.00      0.76 o 
   2  -5  10        0.33        1.48      1.58 o 
   3  -5  10        0.44        0.62      1.03 o 
   4  -5  10       14.33       18.70      2.26 o 
   5  -5  10        5.81        6.63      2.68 o 
   6  -5  10        0.00        0.00      1.48 o 
   7  -5  10        0.66        2.14      1.35 o 
   8  -5  10        0.00        1.14      1.37 o 
  -3  -4  10        4.27        2.51      1.54 o 
  -2  -4  10        1.10        0.00      1.03 o 
  -1  -4  10        1.01        1.19      1.44 o 
   0  -4  10        0.02        0.00      0.85 o 
   1  -4  10        0.41        2.09      0.83 o 
   2  -4  10       11.51       11.59      2.36 o 
   3  -4  10        3.27        4.73      1.26 o 
   4  -4  10        1.61        1.48      1.49 o 
   5  -4  10       13.43       11.44      3.16 o 
   6  -4  10        2.34        1.96      1.17 o 
   7  -4  10        0.31        2.37      1.24 o 
   8  -4  10        0.05        2.10      1.23 o 
   9  -4  10        0.21        0.00      1.18 o 
  -3  -3  10        0.36        1.77      1.09 o 
  -2  -3  10        0.64        2.10      1.90 o 
  -1  -3  10       11.30       11.16      1.58 o 
   0  -3  10        1.95        0.56      0.72 o 
   1  -3  10        0.05        0.37      0.65 o 
   2  -3  10       23.18       19.63      1.97 o 
   3  -3  10        0.84        1.30      0.90 o 
   4  -3  10        2.71        3.33      1.09 o 
   5  -3  10       24.69       29.55      2.52 o 
   6  -3  10        0.00        0.00      1.37 o 
   7  -3  10        4.68        5.21      1.78 o 
   8  -3  10        0.19        0.59      1.30 o 
   9  -3  10        2.99        3.14      1.40 o 
  -4  -2  10        4.51        4.93      1.86 o 
  -3  -2  10       13.92       13.92      1.86 o 
  -2  -2  10       16.82       15.02      1.79 o 
  -1  -2  10       34.80       27.46      2.14 o 
   0  -2  10        3.56        2.37      0.79 o 
   1  -2  10        2.59        3.62      0.81 o 
   2  -2  10       30.82       32.41      2.54 o 
   3  -2  10        0.03        0.00      0.97 o 
   4  -2  10        8.18        8.22      2.13 o 
   5  -2  10        0.05        0.00      0.94 o 
   6  -2  10        1.87        1.85      1.01 o 
   7  -2  10        5.86        7.25      1.45 o 
   8  -2  10        1.75        2.47      1.21 o 
   9  -2  10       14.28       20.94      2.35 o 
  10  -2  10        4.09        6.40      1.61 o 
  -4  -1  10        6.13        3.43      1.80 o 
  -3  -1  10        2.38        1.56      1.56 o 
  -2  -1  10        0.16        0.00      0.89 o 
  -1  -1  10       27.63       28.96      2.10 o 
   0  -1  10       12.57       10.47      1.15 o 
   1  -1  10        8.41        6.67      1.44 o 
   2  -1  10       18.40       16.69      1.83 o 
   3  -1  10        1.37        0.74      0.94 o 
   4  -1  10       38.96       37.20      2.43 o 
   5  -1  10        0.06        0.12      0.80 o 
   6  -1  10        1.16        0.56      0.91 o 
   7  -1  10        1.37        1.31      0.98 o 
   8  -1  10       16.70       14.67      1.91 o 
   9  -1  10        8.80        9.26      1.70 o 
  10  -1  10        0.79        2.06      1.29 o 
  -4   0  10        5.26        5.92      1.49 o 
  -3   0  10        5.72        5.08      1.83 o 
  -2   0  10        2.02        1.32      0.97 o 
  -1   0  10        1.17        0.63      0.82 o 
   0   0  10       15.59       17.49      1.36 o 
   1   0  10        0.14        0.00      0.57 o 
   2   0  10        0.00        0.13      0.60 o 
   3   0  10      139.77      124.79      4.19 o 
   4   0  10       25.09       25.15      1.55 o 
   5   0  10        8.88        7.17      0.97 o 
   6   0  10       13.87       12.49      1.29 o 
   7   0  10        3.65        3.08      0.84 o 
   8   0  10        1.61        2.00      0.85 o 
   9   0  10        1.10        0.82      0.85 o 
  10   0  10        0.06        1.09      0.91 o 
  11   0  10        4.83        7.67      2.73 o 
  -5   1  10        1.79        1.54      1.29 o 
  -4   1  10        0.09        0.00      1.03 o 
  -3   1  10       10.44       12.09      1.89 o 
  -2   1  10       14.80       16.91      4.35 o 
  -1   1  10        0.43        0.00      0.59 o 
   0   1  10        0.09        0.00      0.66 o 
   1   1  10       33.71       33.18      2.66 o 
   2   1  10      159.80      160.94      4.92 o 
   3   1  10       89.05       81.65      2.47 o 
   4   1  10       87.58       85.95      2.51 o 
   5   1  10       31.05       25.17      1.59 o 
   6   1  10        2.00        2.27      0.78 o 
   7   1  10       38.09       32.79      1.88 o 
   8   1  10       24.30       22.51      1.72 o 
   9   1  10        0.02        0.00      0.75 o 
  10   1  10        0.52        0.24      0.86 o 
  11   1  10        1.81        2.16      1.31 o 
  -5   2  10       24.97       25.79      2.65 o 
  -4   2  10       26.96       31.53      2.68 o 
  -3   2  10        1.83        2.35      1.54 o 
  -2   2  10        1.47        1.01      1.28 o 
  -1   2  10        8.06       10.31      1.14 o 
   0   2  10       22.15       26.32      1.57 o 
   1   2  10        0.20        0.99      0.61 o 
   2   2  10       23.77       21.21      1.41 o 
   3   2  10       14.37       13.72      1.24 o 
   4   2  10       16.50       17.40      1.38 o 
   5   2  10       64.65       56.21      2.06 o 
   6   2  10       22.94       21.45      1.58 o 
   7   2  10        0.34        0.18      0.66 o 
   8   2  10        4.93        4.03      0.92 o 
   9   2  10        0.21        0.00      0.74 o 
  10   2  10        3.74        3.42      1.03 o 
  11   2  10        0.50        2.36      1.24 o 
  -5   3  10        0.43        0.00      1.19 o 
  -4   3  10       19.56       25.67      3.04 o 
  -3   3  10        4.32        4.94      1.63 o 
  -2   3  10        7.99        6.40      1.33 o 
  -1   3  10        0.59        1.04      0.69 o 
   0   3  10       34.78       34.45      1.76 o 
   1   3  10      119.30      123.76      3.77 o 
   2   3  10       41.33       43.11      2.01 o 
   3   3  10       24.85       27.04      1.91 o 
   4   3  10        2.59        4.96      0.87 o 
   5   3  10       31.47       25.10      1.58 o 
   6   3  10       11.33       11.10      1.20 o 
   7   3  10       19.24       21.99      1.64 o 
   8   3  10        4.25        3.74      0.92 o 
   9   3  10        5.90        6.80      2.44 o 
  10   3  10        3.44        3.29      1.07 o 
  11   3  10        0.14        0.00      1.18 o 
  -5   4  10        1.24        1.78      1.46 o 
  -4   4  10        7.17        6.15      1.56 o 
  -3   4  10       24.22       30.19      4.16 o 
  -2   4  10       69.68       70.84      2.43 o 
  -1   4  10       11.75       12.49      2.59 o 
   0   4  10       14.95       14.92      1.30 o 
   1   4  10        0.00        0.61      0.82 o 
   2   4  10        4.63        5.36      1.12 o 
   3   4  10      109.92      108.29      3.24 o 
   4   4  10       12.37       13.81      1.26 o 
   5   4  10       38.14       33.66      1.75 o 
   6   4  10        5.28        5.38      0.98 o 
   7   4  10        0.57        0.58      0.71 o 
   8   4  10        4.29        2.70      0.91 o 
   9   4  10        4.63        5.53      1.10 o 
  10   4  10        5.16        3.34      1.53 o 
  11   4  10        0.21        1.24      1.98 o 
  -4   5  10        0.28        0.19      1.12 o 
  -3   5  10        4.32        4.03      1.24 o 
  -2   5  10        0.01        0.00      0.69 o 
  -1   5  10       10.90       14.53      1.42 o 
   0   5  10       13.50       15.34      1.36 o 
   1   5  10        1.34        0.74      0.85 o 
   2   5  10       23.06       25.50      2.09 o 
   3   5  10       56.30       53.37      2.60 o 
   4   5  10       47.78       49.88      2.53 o 
   5   5  10        0.17        1.27      0.68 o 
   6   5  10        0.13        0.00      0.57 o 
   7   5  10        1.37        3.48      0.84 o 
   8   5  10        0.07        0.70      0.78 o 
   9   5  10        0.94        1.87      0.95 o 
  10   5  10        1.92        1.21      2.01 o 
  -4   6  10        2.34        3.74      1.34 o 
  -3   6  10        6.25       11.69      2.38 o 
  -2   6  10        0.00        0.03      0.81 o 
  -1   6  10        6.99        8.82      1.19 o 
   0   6  10        3.63        3.36      1.13 o 
   1   6  10        0.00        0.32      0.71 o 
   2   6  10       54.24       47.01      6.66 o 
   3   6  10       21.30       19.14      3.42 o 
   4   6  10       29.63       29.06      2.31 o 
   5   6  10        5.92        7.28      1.36 o 
   6   6  10        4.52        4.99      0.94 o 
   7   6  10        1.69        2.44      0.87 o 
   8   6  10        6.52        8.99      2.30 o 
   9   6  10        1.07        0.64      0.87 o 
  10   6  10        1.42        1.36      1.36 o 
  -4   7  10        0.01        0.23      1.34 o 
  -3   7  10        1.95        6.61      2.05 o 
  -2   7  10        8.66        8.62      1.27 o 
  -1   7  10        0.31        0.81      0.70 o 
   0   7  10        2.07        1.37      1.01 o 
   1   7  10        2.76        4.32      1.18 o 
   2   7  10        3.22        1.86      0.94 o 
   3   7  10        0.63        0.83      0.82 o 
   4   7  10        0.91        1.20      0.94 o 
   5   7  10       12.91       14.84      2.27 o 
   6   7  10        0.21        0.00      0.67 o 
   7   7  10        2.92        2.22      0.85 o 
   8   7  10        7.26       10.99      1.85 o 
   9   7  10        0.08        0.00      1.08 o 
  10   7  10        1.55        1.09      1.26 o 
  -3   8  10        2.87        3.95      1.09 o 
  -2   8  10        1.56        3.22      1.03 o 
  -1   8  10        0.85        0.60      0.78 o 
   0   8  10        0.01        0.91      0.96 o 
   1   8  10        5.37        4.39      1.95 o 
   2   8  10        0.36        0.00      0.91 o 
   3   8  10        6.62       10.06      1.61 o 
   4   8  10        0.25        0.00      0.69 o 
   5   8  10        0.48        1.37      0.86 o 
   6   8  10        0.04        0.79      0.92 o 
   7   8  10        0.19        0.27      0.83 o 
   8   8  10        0.13        1.01      1.06 o 
   9   8  10        0.02        1.08      1.11 o 
  -2   9  10        1.42        1.58      1.10 o 
  -1   9  10        2.26        1.42      0.92 o 
   0   9  10        0.08        0.00      0.91 o 
   1   9  10        0.00        1.18      0.99 o 
   2   9  10        5.51        7.12      1.43 o 
   3   9  10       13.87       15.29      3.20 o 
   4   9  10        3.41        5.86      1.34 o 
   5   9  10        0.56        1.99      1.06 o 
   6   9  10        6.51        7.96      2.31 o 
   7   9  10        4.01        5.58      1.98 o 
   8   9  10        0.12        0.00      1.06 o 
  -1  10  10        0.84        1.42      0.94 o 
   0  10  10        0.01        0.45      1.11 o 
   1  10  10        7.82        8.75      1.69 o 
   2  10  10        4.12        5.45      1.43 o 
   3  10  10       13.51       13.71      1.93 o 
   4  10  10       10.97       10.17      1.73 o 
   5  10  10       15.85       16.48      2.11 o 
   6  10  10        8.68        6.97      1.54 o 
   7  10  10        0.04        2.14      3.15 o 
   0  11  10        0.08        0.00      1.19 o 
   1  11  10        0.09        0.43      2.38 o 
   2  11  10        0.09        0.55      1.22 o 
   3  11  10        9.72       12.16      1.94 o 
   4  11  10        1.34        2.04      1.85 o 
   5  11  10        2.89        3.10      1.34 o 
   6  11  10        0.05        0.00      2.10 o 
   0  -5  11        2.35        0.00      1.70 o 
   1  -5  11        3.77        1.50      1.86 o 
   2  -5  11        2.15        4.71      1.40 o 
   3  -5  11        5.89        7.24      3.36 o 
   4  -5  11        0.32        1.89      2.19 o 
   5  -5  11        2.02        2.47      1.41 o 
   6  -5  11        1.62        4.09      2.07 o 
  -1  -4  11        0.73        1.22      1.21 o 
   0  -4  11       14.81       14.23      2.90 o 
   1  -4  11        0.65        0.00      0.99 o 
   2  -4  11        2.90        8.00      1.50 o 
   3  -4  11        5.92        6.02      1.42 o 
   4  -4  11        0.48        0.14      1.00 o 
   5  -4  11        1.46        2.19      1.64 o 
   6  -4  11        0.03        0.00      1.03 o 
   7  -4  11        0.56        0.90      1.38 o 
   8  -4  11        1.49        2.10      1.55 o 
  -2  -3  11        0.32        1.32      2.18 o 
  -1  -3  11        0.40        1.36      1.69 o 
   0  -3  11        8.88        9.95      2.35 o 
   1  -3  11        3.59        7.24      1.52 o 
   2  -3  11        0.77        0.00      1.46 o 
   3  -3  11        0.40        0.29      1.49 o 
   4  -3  11        1.99        2.50      1.15 o 
   5  -3  11       17.98       20.83      2.29 o 
   6  -3  11        0.41        0.49      1.05 o 
   7  -3  11        5.97        3.36      1.80 o 
   8  -3  11        0.00        1.96      1.27 o 
  -2  -2  11        1.98        1.97      1.12 o 
  -1  -2  11       13.48       14.63      4.07 o 
   0  -2  11        2.10        3.60      1.58 o 
   1  -2  11        0.08        1.87      1.42 o 
   2  -2  11       21.35       21.83      2.12 o 
   3  -2  11        0.66        0.82      0.90 o 
   4  -2  11        0.00        0.31      0.90 o 
   5  -2  11       10.32        6.35      1.40 o 
   6  -2  11        2.05        3.05      1.21 o 
   7  -2  11        4.18        7.06      2.23 o 
   8  -2  11        0.00        0.00      1.01 o 
   9  -2  11        0.01        0.39      1.99 o 
  -2  -1  11        0.18        1.18      1.37 o 
  -1  -1  11        4.57        4.78      1.24 o 
   0  -1  11        0.02        0.73      0.93 o 
   1  -1  11        0.18        0.00      1.04 o 
   2  -1  11        3.06        3.89      1.15 o 
   3  -1  11        0.60        1.81      0.97 o 
   4  -1  11       21.68       25.30      2.24 o 
   5  -1  11        3.93        2.11      1.14 o 
   6  -1  11        0.14        1.02      1.37 o 
   7  -1  11        1.36        1.23      1.07 o 
   8  -1  11        3.05        4.37      3.40 o 
   9  -1  11        0.43        1.04      1.17 o 
  10  -1  11        1.17        2.94      1.52 o 
  -3   0  11        0.01        0.47      1.69 o 
  -2   0  11        1.94        4.58      1.88 o 
  -1   0  11        4.10        0.00      1.25 o 
   0   0  11        0.05        0.00      0.87 o 
   1   0  11        1.75        0.86      1.58 o 
   2   0  11        8.29        8.74      2.07 o 
   3   0  11        6.42        7.98      1.67 o 
   4   0  11       81.73       79.77      3.46 o 
   5   0  11        1.46        0.86      0.93 o 
   6   0  11        1.97        3.93      1.16 o 
   7   0  11        1.12        0.12      0.87 o 
   8   0  11        7.83        8.38      1.56 o 
   9   0  11        0.85        2.83      1.25 o 
  10   0  11        1.63        1.61      1.32 o 
  -3   1  11        0.47        0.00      1.00 o 
  -2   1  11        0.59        0.09      1.13 o 
  -1   1  11        1.27        2.20      1.09 o 
   0   1  11        4.49        5.86      1.32 o 
   1   1  11        5.54        7.06      1.04 o 
   2   1  11        0.94        0.00      0.73 o 
   3   1  11        8.50        7.01      1.04 o 
   4   1  11        3.72        3.84      0.96 o 
   5   1  11       17.07       16.98      1.48 o 
   6   1  11        7.04        6.90      1.06 o 
   7   1  11        7.60        9.91      1.22 o 
   8   1  11        0.21        0.00      0.72 o 
   9   1  11        1.46        2.64      0.94 o 
  10   1  11        0.41        0.75      0.92 o 
  -3   2  11       28.57       25.83      2.45 o 
  -2   2  11        4.58        7.11      3.84 o 
  -1   2  11        2.40        2.43      1.04 o 
   0   2  11        0.79        1.71      1.27 o 
   1   2  11       20.56       23.97      2.83 o 
   2   2  11      103.43       93.34      2.66 o 
   3   2  11        1.76        2.05      0.78 o 
   4   2  11        5.63        6.99      1.05 o 
   5   2  11       68.96       66.13      2.33 o 
   6   2  11        0.04        1.08      0.74 o 
   7   2  11       53.74       45.03      2.15 o 
   8   2  11        9.91        8.94      1.26 o 
   9   2  11        3.37        3.83      1.02 o 
  10   2  11        0.83        0.91      0.98 o 
  -3   3  11        6.51        8.77      1.66 o 
  -2   3  11        7.62        7.60      2.08 o 
  -1   3  11        0.00        1.88      0.80 o 
   0   3  11       12.99       15.12      1.79 o 
   1   3  11        4.86        6.52      1.26 o 
   2   3  11       55.84       58.83      3.07 o 
   3   3  11       28.54       30.06      1.74 o 
   4   3  11        8.85       10.14      1.15 o 
   5   3  11       30.68       32.67      1.85 o 
   6   3  11       15.39       16.61      1.47 o 
   7   3  11       12.04       10.22      1.76 o 
   8   3  11        0.30        0.38      0.87 o 
   9   3  11        3.67        3.98      1.05 o 
  10   3  11        0.40        1.72      0.98 o 
  -3   4  11        2.74        5.56      1.43 o 
  -2   4  11        5.42        5.75      1.47 o 
  -1   4  11        1.28        1.60      1.00 o 
   0   4  11        0.42        0.00      0.90 o 
   1   4  11      209.73      205.60      5.28 o 
   2   4  11        3.67        3.56      1.13 o 
   3   4  11       23.07       21.99      2.05 o 
   4   4  11        1.40        0.27      0.65 o 
   5   4  11        6.47        4.38      1.09 o 
   6   4  11        1.79        1.51      0.75 o 
   7   4  11        0.12        0.56      0.74 o 
   8   4  11        0.42        0.00      0.74 o 
   9   4  11        5.52        8.03      1.28 o 
  10   4  11        1.08        1.42      1.02 o 
  -3   5  11        0.03        1.77      1.46 o 
  -2   5  11        3.71        4.27      1.28 o 
  -1   5  11       18.55       17.05      1.99 o 
   0   5  11        9.36       12.34      1.73 o 
   1   5  11       20.61       20.68      3.00 o 
   2   5  11       17.86       21.09      2.10 o 
   3   5  11        0.25        0.51      0.85 o 
   4   5  11       11.09       14.46      2.14 o 
   5   5  11        1.31        1.39      0.90 o 
   6   5  11        0.05        0.74      0.73 o 
   7   5  11        6.84        6.26      1.12 o 
   8   5  11        0.00        0.00      0.79 o 
   9   5  11        0.92        0.00      1.09 o 
  10   5  11        0.01        1.21      1.17 o 
  -3   6  11        0.73        0.69      1.45 o 
  -2   6  11        0.13        0.55      0.93 o 
  -1   6  11       17.47       19.96      2.23 o 
   0   6  11        6.34        8.39      3.03 o 
   1   6  11        2.16        2.66      1.12 o 
   2   6  11        0.02        0.00      0.84 o 
   3   6  11        0.50        0.91      0.84 o 
   4   6  11        1.08        2.40      1.01 o 
   5   6  11       10.97       11.42      1.66 o 
   6   6  11        7.85       10.25      2.02 o 
   7   6  11        8.73        8.38      1.38 o 
   8   6  11        0.30        0.84      0.86 o 
   9   6  11        2.53        1.21      0.97 o 
  10   6  11        0.91        0.24      1.41 o 
  -2   7  11        4.80        6.64      2.21 o 
  -1   7  11        2.94        1.61      1.21 o 
   0   7  11        2.97        3.04      1.16 o 
   1   7  11        0.64        2.10      2.17 o 
   2   7  11        5.37        7.33      3.53 o 
   3   7  11       13.06       18.62      2.05 o 
   4   7  11        0.38        1.46      0.97 o 
   5   7  11        2.53        1.47      1.08 o 
   6   7  11        0.06        0.26      1.61 o 
   7   7  11        3.60        3.52      1.21 o 
   8   7  11        0.06        0.00      0.84 o 
   9   7  11        6.85        6.92      1.38 o 
  -2   8  11        1.93        1.99      2.64 o 
  -1   8  11        4.45        6.39      1.43 o 
   0   8  11        0.15        0.66      1.01 o 
   1   8  11        1.30        1.33      0.96 o 
   2   8  11        2.43        1.48      1.04 o 
   3   8  11        3.34        3.12      1.14 o 
   4   8  11        7.25       10.33      2.33 o 
   5   8  11        0.06        0.51      0.99 o 
   6   8  11        2.49        1.61      1.84 o 
   7   8  11        0.33        0.59      1.04 o 
   8   8  11        2.37        5.15      1.44 o 
   9   8  11       10.92       14.06      3.49 o 
  -1   9  11        0.04        0.00      1.07 o 
   0   9  11        0.17        1.91      1.19 o 
   1   9  11        2.69        3.79      1.35 o 
   2   9  11        5.64        6.97      1.55 o 
   3   9  11        0.42        0.44      1.34 o 
   4   9  11        0.67        0.47      1.23 o 
   5   9  11        1.43        2.65      1.20 o 
   6   9  11        0.01        0.50      1.18 o 
   7   9  11        0.39        0.82      1.17 o 
   8   9  11        1.39        2.93      1.33 o 
   0  10  11        0.13        0.43      1.15 o 
   1  10  11        0.88        2.52      1.32 o 
   2  10  11        4.75        8.05      1.68 o 
   3  10  11        0.15        0.00      0.98 o 
   4  10  11        3.86        5.10      1.53 o 
   5  10  11        3.08        5.05      1.42 o 
   6  10  11        3.26        3.92      1.35 o 
   7  10  11        0.70        1.11      1.24 o 
   3  11  11        0.00        0.00      1.51 o 
   4  11  11        0.32        0.00      1.23 o 
   2  -4  12        3.57        7.35      2.59 o 
   3  -4  12        5.89       10.82      1.87 o 
   4  -4  12        1.53        1.32      1.31 o 
   5  -4  12        1.99        2.01      1.37 o 
   0  -3  12        3.13        2.87      1.85 o 
   1  -3  12        1.90        1.16      1.57 o 
   2  -3  12        5.16        8.05      2.27 o 
   3  -3  12       12.61       13.00      2.30 o 
   4  -3  12        0.55        0.80      1.14 o 
   5  -3  12        1.61        3.10      2.32 o 
   6  -3  12        0.11        0.00      1.17 o 
   7  -3  12        0.23        0.00      1.14 o 
  -1  -2  12        0.73        1.95      1.91 o 
   0  -2  12        1.92        4.58      2.11 o 
   1  -2  12        2.85        3.82      1.30 o 
   2  -2  12        9.08       13.35      1.85 o 
   3  -2  12       13.40       14.11      1.94 o 
   4  -2  12        1.20        0.95      1.11 o 
   5  -2  12        2.00        1.83      1.19 o 
   6  -2  12        0.05        1.20      1.13 o 
   7  -2  12        0.25        1.84      1.20 o 
   8  -2  12        0.71        0.21      1.06 o 
   1  -1  12        0.02        0.00      1.90 o 
   2  -1  12        4.18        7.79      1.48 o 
   3  -1  12        0.10        0.00      0.89 o 
   4  -1  12        1.58        0.86      1.02 o 
   5  -1  12       11.56        9.48      1.64 o 
   6  -1  12        2.46        0.02      1.02 o 
   7  -1  12        1.46        0.13      1.11 o 
   8  -1  12        1.39        3.40      1.56 o 
   9  -1  12        2.76        4.08      2.41 o 
  -2   0  12        7.32       10.08      2.65 o 
   1   0  12        2.28        2.86      1.49 o 
   2   0  12       12.51       13.96      1.80 o 
   3   0  12        0.10        0.00      0.92 o 
   4   0  12       62.96       61.40      2.98 o 
   5   0  12        3.93        1.76      1.22 o 
   6   0  12        3.62        3.58      1.58 o 
   7   0  12        0.00        0.06      0.96 o 
   8   0  12        0.36        1.96      1.15 o 
   9   0  12        0.09        0.27      1.16 o 
  -2   1  12        1.23        0.75      1.25 o 
  -1   1  12        2.14        4.02      1.55 o 
   0   1  12       13.02       16.68      1.98 o 
   1   1  12        0.32        0.00      1.57 o 
   2   1  12       10.11       11.38      1.29 o 
   3   1  12       11.68       12.84      2.71 o 
   4   1  12       34.94       28.99      2.42 o 
   5   1  12        0.12        0.00      0.92 o 
   6   1  12        0.95        0.06      0.95 o 
   7   1  12        0.15        1.50      1.12 o 
   8   1  12        0.04        0.00      0.91 o 
   9   1  12        2.13        3.58      1.39 o 
  -2   2  12        1.67        0.00      1.28 o 
  -1   2  12        7.80       11.52      2.51 o 
   0   2  12       16.43       21.64      2.13 o 
   1   2  12        6.57        9.38      1.57 o 
   2   2  12        1.44        1.05      0.95 o 
   3   2  12       27.45       25.25      1.75 o 
   4   2  12        0.26        0.37      1.25 o 
   5   2  12       16.68       17.49      1.57 o 
   6   2  12        8.18        8.38      1.19 o 
   7   2  12        0.77        2.41      0.90 o 
   8   2  12        2.55        4.76      1.09 o 
   9   2  12        1.00        1.50      0.95 o 
  -2   3  12        0.15        2.16      1.38 o 
  -1   3  12        9.00       10.37      2.42 o 
   0   3  12        3.54        2.88      1.21 o 
   1   3  12        0.90        2.99      1.15 o 
   2   3  12       12.13       13.16      1.75 o 
   3   3  12        2.09        2.47      1.43 o 
   4   3  12        0.35        0.00      0.66 o 
   5   3  12        4.43        6.54      1.96 o 
   6   3  12       12.56       15.28      1.51 o 
   7   3  12        4.56        4.45      1.03 o 
   8   3  12        9.09        9.15      1.36 o 
   9   3  12        0.06        0.20      0.82 o 
  10   3  12        5.27        7.07      1.34 o 
  -1   4  12        0.38        0.96      1.61 o 
   0   4  12        0.16        0.22      1.00 o 
   1   4  12        3.09        4.69      1.73 o 
   2   4  12       31.42       30.22      4.91 o 
   3   4  12        2.29        2.57      1.05 o 
   4   4  12        1.19        1.31      0.94 o 
   5   4  12        1.39        2.00      0.98 o 
   6   4  12       11.54       10.45      1.31 o 
   7   4  12        0.36        0.36      0.79 o 
   8   4  12        0.89        2.51      0.94 o 
   9   4  12        0.25        1.65      0.92 o 
  -2   5  12        0.00        0.45      1.72 o 
  -1   5  12        0.00        0.00      1.07 o 
   0   5  12        3.28        4.08      1.41 o 
   1   5  12        2.45        2.29      1.14 o 
   2   5  12        0.31        1.14      1.30 o 
   3   5  12        1.69        2.07      1.01 o 
   4   5  12        0.95        1.67      1.03 o 
   5   5  12        0.03        0.00      0.98 o 
   6   5  12        0.92        0.53      1.07 o 
   7   5  12        6.59        8.26      1.29 o 
   8   5  12        0.81        1.12      0.93 o 
   9   5  12        0.41        1.06      0.97 o 
  -2   6  12        0.09        0.00      1.91 o 
  -1   6  12        4.90        6.77      1.74 o 
   0   6  12       14.04       14.66      2.00 o 
   1   6  12        0.09        1.32      1.12 o 
   2   6  12        0.16        1.28      1.05 o 
   3   6  12        9.39        8.52      2.02 o 
   4   6  12        6.82        8.23      1.59 o 
   5   6  12        5.24        4.28      1.29 o 
   6   6  12        0.00        1.52      1.08 o 
   7   6  12        1.24        2.67      1.29 o 
   8   6  12        4.60        3.80      1.73 o 
   9   6  12        0.00        0.67      1.00 o 
  -1   7  12        1.13        1.90      1.29 o 
   0   7  12        6.07        9.13      2.21 o 
   1   7  12        2.99        3.79      1.28 o 
   2   7  12        1.76        2.39      2.25 o 
   3   7  12        9.74        9.68      1.70 o 
   4   7  12        0.88        1.81      1.13 o 
   5   7  12        1.86        1.00      1.13 o 
   6   7  12        3.74        6.09      1.56 o 
   7   7  12        0.33        0.97      1.25 o 
   8   7  12        0.74        0.11      1.15 o 
   0   8  12        2.66        1.97      2.07 o 
   1   8  12        3.55        3.44      2.22 o 
   2   8  12        0.13        0.62      1.40 o 
   3   8  12        0.01        0.99      1.32 o 
   4   8  12        0.23        0.00      1.12 o 
   5   8  12        0.25        0.00      1.12 o 
   6   8  12        0.01        0.35      1.19 o 
   7   8  12        0.69        0.05      1.21 o 
   8   8  12        0.37        0.00      1.83 o 
   1   9  12        3.50        5.06      1.80 o 
   2   9  12        1.64        2.85      1.28 o 
   3   9  12        3.54        1.75      1.16 o 
   4   9  12        1.65        1.15      1.09 o 
   5   9  12        2.99        2.95      1.34 o 
   6   9  12        0.06        0.00      1.10 o 
   7   9  12        2.88        3.91      1.45 o 
   3  10  12        1.10        1.33      2.27 o 
   4  10  12        2.18        3.95      1.56 o 
   5  10  12        3.30        2.53      1.52 o 
   2  -2  13        0.48        0.87      1.12 o 
   3  -2  13       19.97       25.47      2.61 o 
   4  -2  13        7.16        9.50      3.28 o 
   5  -2  13        0.08        1.02      1.28 o 
   6  -2  13        0.58        2.13      1.43 o 
   1  -1  13        2.10        2.43      1.83 o 
   2  -1  13        2.34        1.69      1.20 o 
   3  -1  13        3.45        6.15      1.53 o 
   4  -1  13        1.50        1.42      1.16 o 
   5  -1  13        0.46        2.07      1.27 o 
   6  -1  13        0.70        1.94      1.25 o 
   7  -1  13        0.01        0.80      1.22 o 
   1   0  13       10.45       11.48      2.60 o 
   2   0  13        2.37        3.77      1.32 o 
   3   0  13        3.34        3.22      2.56 o 
   4   0  13        0.33        0.00      1.82 o 
   5   0  13        8.29        8.19      1.66 o 
   6   0  13        0.07        0.30      2.46 o 
   7   0  13        0.54        2.94      1.25 o 
   8   0  13        0.54        1.23      1.26 o 
   1   1  13        8.82        9.23      2.49 o 
   2   1  13       10.90       12.43      2.67 o 
   3   1  13        2.29        0.90      1.04 o 
   4   1  13        0.84        0.65      1.04 o 
   5   1  13        0.75        1.06      1.13 o 
   6   1  13        0.15        0.85      1.11 o 
   7   1  13        0.04        0.01      1.07 o 
   8   1  13        0.84        1.28      1.12 o 
   0   2  13       17.22       23.30      3.35 o 
   1   2  13        6.34        8.45      1.56 o 
   2   2  13       25.55       27.42      3.27 o 
   3   2  13        1.28        1.33      1.13 o 
   4   2  13        0.60        1.26      1.07 o 
   5   2  13        0.66        0.00      0.80 o 
   6   2  13        5.27        5.91      1.17 o 
   7   2  13        6.58        6.98      1.23 o 
   8   2  13        0.00        1.31      1.61 o 
   0   3  13        9.13       10.63      1.87 o 
   1   3  13        7.70        8.94      1.58 o 
   2   3  13       10.02       10.06      1.66 o 
   3   3  13        0.55        3.44      1.24 o 
   4   3  13        0.04        0.14      1.00 o 
   5   3  13        1.85        2.11      1.19 o 
   6   3  13        3.31        5.36      1.12 o 
   7   3  13        6.37        6.86      1.18 o 
   8   3  13        1.64        1.46      1.55 o 
   0   4  13        2.48        4.08      1.46 o 
   1   4  13        3.71        5.35      1.46 o 
   2   4  13        0.04        0.51      1.22 o 
   3   4  13        2.74        4.74      1.37 o 
   4   4  13        2.11        3.34      1.26 o 
   5   4  13        0.61        0.51      1.24 o 
   6   4  13        0.72        2.69      1.79 o 
   7   4  13        1.50        1.59      1.28 o 
   8   4  13        2.43        2.26      1.04 o 
   0   5  13        0.83        2.27      1.34 o 
   1   5  13        1.60        2.14      1.78 o 
   2   5  13        3.28        2.57      1.17 o 
   3   5  13        4.46        6.17      1.91 o 
   4   5  13        0.82        0.78      1.09 o 
   5   5  13        0.16        0.00      0.92 o 
   6   5  13        0.05        1.43      1.13 o 
   7   5  13        0.32        2.08      1.33 o 
   8   5  13        0.33        0.59      0.94 o 
   0   6  13        0.25        0.00      1.30 o 
   1   6  13        0.72        0.00      1.19 o 
   2   6  13        0.05        0.03      1.04 o 
   3   6  13        6.11        6.87      1.58 o 
   4   6  13        0.56        0.88      1.60 o 
   5   6  13        0.15        3.11      1.78 o 
   6   6  13        0.00        0.00      1.20 o 
   7   6  13        4.33        4.54      1.50 o 
   8   6  13        0.63        0.00      1.19 o 
   1   7  13        5.87        7.06      1.61 o 
   2   7  13        0.49        1.65      1.55 o 
   3   7  13        1.35        2.89      1.41 o 
   4   7  13        0.75        0.52      1.16 o 
   5   7  13        2.74        2.36      1.31 o 
   6   7  13        1.72        0.78      1.27 o 
   7   7  13        1.08        1.77      1.46 o 
   2   8  13        2.45        1.09      1.40 o 
   3   8  13        1.25        0.00      1.17 o 
   4   8  13        1.97        0.64      1.25 o 
   5   8  13        0.40        0.00      1.26 o 
   6   8  13        0.07        0.60      2.41 o 
   3   1  14        0.42        2.89      2.05 o 
   4   1  14        0.13        0.13      1.43 o 
   5   1  14        0.26        0.33      1.21 o 
   6   1  14        2.69        3.01      2.23 o 
   2   2  14        0.09        2.90      2.01 o 
   3   2  14        0.37        0.00      1.69 o 
   4   2  14        2.01        0.00      1.69 o 
   5   2  14        1.59        1.37      1.28 o 
   6   2  14        4.12        2.79      1.40 o 
   2   3  14        0.16        0.00      3.09 o 
   3   3  14        0.13        1.28      1.36 o 
   4   3  14        0.15        0.00      1.54 o 
   5   3  14        0.56        0.00      1.09 o 
   6   3  14        6.97        8.90      1.84 o 
   7   3  14        1.24        1.22      1.27 o 
   2   4  14        0.03        2.73      1.39 o 
   3   4  14        2.10        1.57      1.33 o 
   4   4  14        0.04        0.00      1.63 o 
   5   4  14        0.17        0.20      1.16 o 
   6   4  14        9.01       10.51      1.99 o 
   7   4  14        0.15        1.27      1.79 o 
   2   5  14        1.91        0.67      1.55 o 
   3   5  14        0.27        0.00      1.18 o 
   4   5  14        0.03        1.46      2.76 o 
   5   5  14        1.54        0.97      1.55 o 
   6   5  14        2.00        1.76      1.32 o 
   3   6  14        0.48        1.87      1.38 o 
   4   6  14        1.72        2.40      1.34 o 
   5   6  14        1.00        0.00      1.15 o 
                                                 
